# Supplementary material for: Whole Genome Insights into Genetic Diversity, Introgression, and Adaptation of Hunan Cattle
Source: Animals (Basel). 2025 Apr 30;15(9):1287. doi: 10.3390/ani15091287 (PMC12071150; doi:10.3390/ani15091287)
Supplement: Supplementary file 1 [file animals-15-01287-s001.zip › Supplementary Material 1.xlsx]

## Sheet: Table S1
Supplementary Data 1. Overview of the sampling information and sequencing statistics.
Sample ID	Breed	Group	Sample origin place	Mapping_rate	Duplication	Insert_size	Mean_depth	X_depth	Y_depth	Data source
HN5	Leiqiong	Chinese indicine	Leizhou, Guangdong,China	0.9915	0.0633	433	11.5007	5.71681	6.14129	PRJNA379859
HN006M	Leiqiong	Chinese indicine	Leizhou, Guangdong,China	0.9973	0.0629	320	10.983	9.67603	11.1136	PRJNA658727
HN011M	Leiqiong	Chinese indicine	Leizhou, Guangdong,China	0.9975	0.0684	323	11.6471	11.0407	13.21	PRJNA658727
HN012M	Leiqiong	Chinese indicine	Leizhou, Guangdong,China	0.9974	0.066	341	9.5714	9.71512	12.0866	PRJNA658727
HN014M	Leiqiong	Chinese indicine	Leizhou, Guangdong,China	0.9975	0.0633	356	9.2337	9.73726	11.2262	PRJNA658727
HN018M	Leiqiong	Chinese indicine	Leizhou, Guangdong,China	0.9976	0.062	340	9.0956	8.83967	10.5408	PRJNA658727
HN019M	Leiqiong	Chinese indicine	Leizhou, Guangdong,China	0.9974	0.0669	344	8.8886	9.78487	11.1134	PRJNA658727
HN024M	Leiqiong	Chinese indicine	Leizhou, Guangdong,China	0.9973	0.0588	353	8.7613	8.82482	10.2734	PRJNA658727
HN025M	Leiqiong	Chinese indicine	Leizhou, Guangdong,China	0.9975	0.0627	349	8.9536	9.4117	10.7123	PRJNA658727
HN026M	Leiqiong	Chinese indicine	Leizhou, Guangdong,China	0.9978	0.0627	338	8.9482	8.87818	9.15361	PRJNA658727
HN029M	Leiqiong	Chinese indicine	Leizhou, Guangdong,China	0.9981	0.0617	337	9.6176	8.97382	10.3676	PRJNA379859
HN030M	Leiqiong	Chinese indicine	Leizhou, Guangdong,China	0.9975	0.06	352	8.8271	9.40996	12.7051	PRJNA379859
HN031M	Leiqiong	Chinese indicine	Leizhou, Guangdong,China	0.9971	0.0619	347	9.2579	9.90101	11.1908	PRJNA379859
HN12	Leiqiong	Chinese indicine	Leizhou, Guangdong,China	0.9915	0.0614	424	11.1222	10.3803	0.104143	PRJNA379859
LZ15	Leiqiong	Chinese indicine	Leizhou, Guangdong,China	0.9935	0.0591	428	10.6481	9.94831	0.107739	PRJNA379859
SRR2016638	Leiqiong	Chinese indicine	Leizhou, Guangdong,China	0.9955	0.0748	470	10.6065	5.6076	5.93013	PRJNA283480
SRR2016639	Leiqiong	Chinese indicine	Leizhou, Guangdong,China	0.9949	0.0781	472	11.3136	11.1955	0.132871	PRJNA283480
JXGF1	Guangfeng	Chinese indicine	Guangfeng, Shangrao, Jiangxi, China	0.9975	0.0586	459	9.464	4.57658	4.7029	PRJNA379859
JXGF2	Guangfeng	Chinese indicine	Guangfeng, Shangrao, Jiangxi, China	0.9978	0.0613	465	10.1448	4.98116	4.90978	PRJNA379859
JXGF3	Guangfeng	Chinese indicine	Guangfeng, Shangrao, Jiangxi, China	0.9971	0.0579	449	9.3126	4.32996	4.07686	PRJNA379859
JXGF4	Guangfeng	Chinese indicine	Guangfeng, Shangrao, Jiangxi, China	0.9976	0.0646	424	11.4533	5.54809	5.43311	PRJNA379859
JXJA1	Jian	Chinese indicine	Ji’an, Jiangxi, China	0.9976	0.0635	442	10.9441	5.4778	5.88733	PRJNA379859
JXJA2	Jian	Chinese indicine	Ji’an, Jiangxi, China	0.9966	0.0571	450	9.7093	4.79093	4.56907	PRJNA379859
JXJA3	Jian	Chinese indicine	Ji’an, Jiangxi, China	0.9975	0.0584	451	10.5123	5.26854	5.25819	PRJNA379859
JXJA4	Jian	Chinese indicine	Ji’an, Jiangxi, China	0.9976	0.0619	431	11.3836	5.68251	5.30727	PRJNA379859
JXJJ1	Jingjiang	Chinese indicine	Yichuan, Jiangxi, China	0.9975	0.0612	465	10.5897	5.00792	5.48717	PRJNA379859
JXJJ3	Jingjiang	Chinese indicine	Yichuan, Jiangxi, China	0.9971	0.0587	450	9.7044	4.54151	4.51815	PRJNA379859
JXJJ4	Jingjiang	Chinese indicine	Yichuan, Jiangxi, China	0.9975	0.0631	451	11.3346	5.37757	5.31682	PRJNA379859
WN4	Wannan	Chinese indicine	Jixi, Anhui, China	0.9975	0.0612	465	10.5897	5.00792	5.48717	PRJNA379859
WN8	Wannan	Chinese indicine	Jixi, Anhui, China	0.9971	0.0587	450	9.7044	4.54151	4.51815	PRJNA379859
WN9	Wannan	Chinese indicine	Jixi, Anhui, China	0.9975	0.0631	451	11.3346	5.37757	5.31682	PRJNA379859
WN10	Wannan	Chinese indicine	Jixi, Anhui, China	0.991	0.06	428	10.1569	5.14344	5.71057	PRJNA379859
WN11	Wannan	Chinese indicine	Jixi, Anhui, China	0.9934	0.0633	434	11.7816	6.00884	6.58643	PRJNA379859
Sha3b	Sahiwal	Indian indicine	Sahiwal, Punjab, Pakistan	0.9955	0.0888	405	20.9563	19.1666	0.147943	PRJNA379859
C321	Sahiwal	Indian indicine	Sahiwal, Punjab, Pakistan	0.9949	0.0574	318	9.6947	8.98309	0.0680292	PRJNA379859
S322	Sahiwal	Indian indicine	Sahiwal, Punjab, Pakistan	0.9947	0.0688	337	13.7358	12.9566	0.0972316	PRJNA379859
SA10	Sahiwal	Indian indicine	Sahiwal, Punjab, Pakistan	0.998	0.0709	218	10.1957	4.81567	5.39312	PRJNA658727
SA5	Sahiwal	Indian indicine	Sahiwal, Punjab, Pakistan	0.9983	0.0714	223	10.399	5.00005	5.60633	PRJNA658727
SA8	Sahiwal	Indian indicine	Sahiwal, Punjab, Pakistan	0.9301	0.0637	226	9.5544	4.75212	5.16063	PRJNA658727
SA9	Sahiwal	Indian indicine	Sahiwal, Punjab, Pakistan	0.995	0.0684	216	10.396	5.09864	5.61768	PRJNA658727
I319	Sahiwal	Indian indicine	Sahiwal, Punjab, Pakistan	0.995	0.058	329	10.1372	5.07781	5.66043	PRJNA658727
I320	Sahiwal	Indian indicine	Sahiwal, Punjab, Pakistan	0.994	0.064	323	12.4649	6.17358	6.64674	PRJNA658727
I321	Sahiwal	Indian indicine	Sahiwal, Punjab, Pakistan	0.9946	0.0582	321	9.8846	9.0508	0.0663539	PRJNA658727
I335	Tharparkar	Indian indicine	Tharparkar, Sindh, Pakistan	0.9886	0.0559	310	10.0242	5.26732	5.47335	PRJNA658727
I336	Tharparkar	Indian indicine	Tharparkar, Sindh, Pakistan	0.995	0.0594	312	10.6533	9.8564	0.0808056	PRJNA658727
I337	Tharparkar	Indian indicine	Tharparkar, Sindh, Pakistan	0.9929	0.0617	336	11.7131	10.9592	0.083872	PRJNA658727
I342	Tharparkar	Indian indicine	Tharparkar, Sindh, Pakistan	0.9942	0.063	328	10.0213	5.09672	5.7529	PRJNA658727
TP10F	Tharparkar	Indian indicine	Tharparkar, Sindh, Pakistan	0.9932	0.0749	208	10.3102	8.85211	0.124377	PRJNA658727
TP2F	Tharparkar	Indian indicine	Tharparkar, Sindh, Pakistan	0.9971	0.0728	317	9.7913	8.88263	0.0940344	PRJNA658727
Thar1	Tharparkar	Indian indicine	Tharparkar, Sindh, Pakistan	0.9923	0.0755	420	16.5496	15.0329	0.123708	PRJNA379859
Har03	Hariana	Indian indicine	Gurgaon, Haryana, India	0.9948	0.1364	368	34.7311	32.2809	0.259061	PRJNA379859
SRR2016752	Gir	Indian indicine	Nelore, Andhra, India	0.9937	0.0864	251	12.749	6.94812	7.10585	PRJNA277147
SRR2016754	Gir	Indian indicine	Amblash, Gujarat, India	0.9951	0.0705	229	9.7792	5.2313	5.38917	PRJNA277147
SRR2016762	Nelore	Indian indicine	Amblash, Gujarat, India	0.9864	0.0744	276	10.0582	10.1068	0.122197	PRJNA277147
zebu_ypr115	Indian (unknow)	Indian indicine	Indian	0.9957	0.1312	486	9.6118	3.51145	4.99801	PRJNA277147
Brahman05	Brahman	Indian indicine	Brahman,West Bengal,India	0.9953	0.0757	414	13.1544	6.66874	6.95297	PRJNA324822
Brahman06	Brahman	Indian indicine	Brahman,West Bengal,India	0.9961	0.0841	427	15.3031	7.28609	7.81277	PRJNA324822
Brahman07	Brahman	Indian indicine	Brahman,West Bengal,India	0.9963	0.079	403	13.2469	6.4026	6.92176	PRJNA324822
Brahman08	Brahman	Indian indicine	Brahman,West Bengal,India	0.9973	0.0826	409	14.1265	5.5494	6.18592	PRJNA324822
SRR934395	Hanwoo	East Asian taurine	Chuncheon, Kangwon-do, Korea	0.9972	0.0757	397	9.6278	8.62536	0.0966397	PRJNA210519
SRR934397	Hanwoo	East Asian taurine	Chuncheon, Kangwon-do, Korea	0.9977	0.0707	404	8.3728	7.61816	0.081541	PRJNA210519
SRR934398	Hanwoo	East Asian taurine	Chuncheon, Kangwon-do, Korea	0.9963	0.0504	0	10.1025	10.4854	0.309378	PRJNA210519
SRR934400	Hanwoo	East Asian taurine	Chuncheon, Kangwon-do, Korea	0.9979	0.0882	395	12.0924	11.7781	0.106427	PRJNA210519
SRR934401	Hanwoo	East Asian taurine	Chuncheon, Kangwon-do, Korea	0.9979	0.0872	400	13.3862	12.7538	0.106696	PRJNA210519
SRR934415	Hanwoo	East Asian taurine	Chuncheon, Kangwon-do, Korea	0.9985	0.0914	503	12.992	6.76392	6.55183	PRJNA210519
SRR934417	Hanwoo	East Asian taurine	Chuncheon, Kangwon-do, Korea	0.9982	0.0936	527	12.7709	6.73874	6.40144	PRJNA210519
SRR934418	Hanwoo	East Asian taurine	Chuncheon, Kangwon-do, Korea	0.9981	0.0917	513	13.2806	6.8227	7.00899	PRJNA210519
SRR934419	Hanwoo	East Asian taurine	Chuncheon, Kangwon-do, Korea	0.9982	0.0839	510	12.5668	6.42339	6.63621	PRJNA210519
SRR934432	Hanwoo	East Asian taurine	Chuncheon, Kangwon-do, Korea	0.9984	0.0852	465	13.5425	6.67291	7.19995	PRJNA210519
SRR934433	Hanwoo	East Asian taurine	Chuncheon, Kangwon-do, Korea	0.9911	0.0857	503	12.2428	6.36897	6.33062	PRJNA210519
SRR934434	Hanwoo	East Asian taurine	Chuncheon, Kangwon-do, Korea	0.9986	0.0862	520	12.5103	6.35786	6.4903	PRJNA210519
SRR934435	Hanwoo	East Asian taurine	Chuncheon, Kangwon-do, Korea	0.998	0.0784	497	11.4713	5.77911	6.03937	PRJNA210519
SRR934436	Hanwoo	East Asian taurine	Chuncheon, Kangwon-do, Korea	0.9986	0.0805	517	11.3457	5.86234	5.85221	PRJNA210519
SRR934437	Hanwoo	East Asian taurine	Chuncheon, Kangwon-do, Korea	0.9983	0.0801	489	11.8099	5.85403	6.20921	PRJNA210519
Mishima01	Mishima	East Asian taurine	Mishima Island, Japan	0.991	0.1037	203	11.6248	9.0778	0.0918327	PRJDB2660
Mishima03	Mishima	East Asian taurine	Mishima Island, Japan	0.9939	0.0999	240	9.2628	7.3151	0.0764319	PRJDB2660
Mishima04	Mishima	East Asian taurine	Mishima Island, Japan	0.9892	0.1221	244	9.9498	7.34361	0.082276	PRJDB2660
Mishima05	Mishima	East Asian taurine	Mishima Island, Japan	0.988	0.1142	255	12.3929	9.20032	0.0938121	PRJDB2660
Mishima06	Mishima	East Asian taurine	Mishima Island, Japan	0.9892	0.1251	198	13.92	10.4769	0.115887	PRJDB2660
Mishima07	Mishima	East Asian taurine	Mishima Island, Japan	0.9871	0.1216	233	12.8271	9.49306	0.247188	PRJDB2660
Mishima08	Mishima	East Asian taurine	Mishima Island, Japan	0.986	0.1201	226	11.838	5.01935	5.09662	PRJDB2660
SRR1343166	Gelbvieh	Eurasian taurine	München, Bavaria, Germany	0.9971	0.0611	277	8.9627	4.43482	5.50243	PRJNA176557
SRR1346388	Gelbvieh	Eurasian taurine	München, Bavaria, Germany	0.9903	0.0696	278	11.4382	5.7372	7.07448	PRJNA176557
SRR1348575	Gelbvieh	Eurasian taurine	München, Bavaria, Germany	0.9913	0.0754	274	12.1891	6.06464	7.38625	PRJNA176557
SRR1355236	Gelbvieh	Eurasian taurine	München, Bavaria, Germany	0.9638	0.1141	227	13.8701	7.33099	8.94284	PRJNA176557
SRR1365112	Gelbvieh	Eurasian taurine	München, Bavaria, Germany	0.9926	0.0883	267	14.3699	7.43568	9.18349	PRJNA176557
SRR1425154	Gelbvieh	Eurasian taurine	München, Bavaria, Germany	0.9942	0.0921	254	16.351	8.34259	9.9752	PRJNA176557
SRR1525617	Simmental	Eurasian taurine	Geneve, Switzerland	0.9946	0.0771	277	11.9769	6.14531	7.26324	PRJNA256210
SRR1525619	Simmental	Eurasian taurine	Geneve, Switzerland	0.9918	0.0724	277	11.0807	5.00911	5.96457	PRJNA256210
SRR1525621	Simmental	Eurasian taurine	Geneve, Switzerland	0.9906	0.0701	302	11.1448	5.47217	6.60223	PRJNA256210
SRR1525700	Simmental	Eurasian taurine	Geneve, Switzerland	0.9926	0.078	294	12.5916	6.48137	7.5948	PRJNA256210
SRR1525701	Simmental	Eurasian taurine	Geneve, Switzerland	0.9902	0.0783	291	12.4156	6.24268	7.79874	PRJNA256210
SRR1525702	Simmental	Eurasian taurine	Geneve, Switzerland	0.9935	0.0813	282	13.5684	6.67891	8.04357	PRJNA256210
SRR1525703	Simmental	Eurasian taurine	Geneve, Switzerland	0.9427	0.0915	279	15.1731	7.46185	9.05736	PRJNA256210
SRR1525705	Simmental	Eurasian taurine	Geneve, Switzerland	0.9893	0.0821	284	13.682	6.72298	8.02563	PRJNA256210
SRR2016776	Jersey	Eurasian taurine	Channel Island of Jersey, UK	0.9979	0.0612	249	8.9766	4.73011	3.92947	PRJNA277147
SRR3497161	Jersey	Eurasian taurine	Channel Island of Jersey, UK	0.9971	0.0925	382	15.0897	7.65358	6.58771	PRJNA318089
SRR3497162	Jersey	Eurasian taurine	Channel Island of Jersey, UK	0.9987	0.0958	268	15.4775	14.8896	0.116864	PRJNA318089
SRR3497451	Jersey	Eurasian taurine	Channel Island of Jersey, UK	0.9985	0.0809	398	12.8873	11.9716	0.123818	PRJNA318089
SRR3497462	Jersey	Eurasian taurine	Channel Island of Jersey, UK	0.9986	0.0825	387	13.3914	6.17941	5.67971	PRJNA318089
SRR3497464	Jersey	Eurasian taurine	Channel Island of Jersey, UK	0.9988	0.0784	392	12.2981	11.0354	0.108049	PRJNA318089
SRR3497465	Jersey	Eurasian taurine	Channel Island of Jersey, UK	0.9986	0.0874	393	14.4031	12.8656	0.133506	PRJNA318089
SRR3497466	Jersey	Eurasian taurine	Channel Island of Jersey, UK	0.9985	0.0879	385	14.8049	7.53923	6.33268	PRJNA318089
SRR3497467	Jersey	Eurasian taurine	Channel Island of Jersey, UK	0.9986	0.0968	388	15.8299	15.3819	0.133586	PRJNA318089
SRR3497611	Jersey	Eurasian taurine	Channel Island of Jersey, UK	0.9971	0.0909	372	13.9821	7.03714	6.14218	PRJNA318089
SRR3497613	Jersey	Eurasian taurine	Channel Island of Jersey, UK	0.9989	0.0935	386	15.6802	14.8645	0.118786	PRJNA318089
SRR1343160	Hereford	European taurine	Hereford, UK	0.9918	0.0675	291	10.4633	5.29195	5.3456	PRJNA176557
SRR1346381	Hereford	European taurine	Hereford, UK	0.9897	0.0687	265	10.7281	5.51536	6.7362	PRJNA176557
SRR1346382	Hereford	European taurine	Hereford, UK	0.9516	0.0723	264	10.7499	5.40285	5.49093	PRJNA176557
SRR1346383	Hereford	European taurine	Hereford, UK	0.9897	0.0719	259	10.7596	5.76193	5.85433	PRJNA176557
SRR1346385	Hereford	European taurine	Hereford, UK	0.9904	0.0751	254	11.3844	5.8447	5.80585	PRJNA176557
SRR1346387	Hereford	European taurine	Hereford, UK	0.9911	0.0703	262	11.8689	6.02634	6.01686	PRJNA176557
SRR1348590	Hereford	European taurine	Hereford, UK	0.9928	0.0779	259	12.1908	5.92982	6.12481	PRJNA176557
SRR1365105	Hereford	European taurine	Hereford, UK	0.9357	0.0685	293	11.0472	4.75255	3.56761	PRJNA176557
SRR1365107	Hereford	European taurine	Hereford, UK	0.9377	0.081	274	12.5053	6.10074	6.19085	PRJNA176557
SRR1365110	Hereford	European taurine	Hereford, UK	0.9898	0.0793	261	12.7097	6.23858	6.25166	PRJNA176557
SRR1365124	Hereford	European taurine	Hereford, UK	0.9913	0.0869	290	14.9545	7.5462	7.12861	PRJNA176557
SRR1365126	Hereford	European taurine	Hereford, UK	0.9932	0.0908	288	15.7709	8.29865	8.14922	PRJNA176557
SRR1365128	Hereford	European taurine	Hereford, UK	0.993	0.0867	273	15.2037	7.79887	7.78706	PRJNA176557
SRR1365131	Hereford	European taurine	Hereford, UK	0.992	0.0893	310	15.3153	7.71195	7.22754	PRJNA176557
SRR1365137	Hereford	European taurine	Hereford, UK	0.9895	0.0799	269	12.0762	4.42971	4.1024	PRJNA176557
SRR1343172	Angus	European taurine	Aberdeenshire, Scotland, UK	0.9986	0.077	261	12.5372	6.19243	6.46924	PRJNA176557
SRR1346376	Angus	European taurine	Aberdeenshire, Scotland, UK	0.9938	0.0787	250	12.663	6.36891	6.28768	PRJNA176557
SRR1348580	Angus	European taurine	Aberdeenshire, Scotland, UK	0.9919	0.0747	261	11.7672	6.06354	5.69824	PRJNA256210
SRR1348581	Angus	European taurine	Aberdeenshire, Scotland, UK	0.9917	0.0716	284	11.1201	5.59879	5.70226	PRJNA176557
SRR1355237	Angus	European taurine	Aberdeenshire, Scotland, UK	0.9954	0.0815	267	13.7841	7.00071	6.89856	PRJNA176557
SRR1355239	Angus	European taurine	Aberdeenshire, Scotland, UK	0.9954	0.083	264	13.9812	6.35121	6.20685	PRJNA176557
SRR1365103	Angus	European taurine	Aberdeenshire, Scotland, UK	0.9886	0.0884	279	15.3652	7.93706	8.07496	PRJNA176557
SRR1365113	Angus	European taurine	Aberdeenshire, Scotland, UK	0.9909	0.0857	253	13.751	6.82569	6.81474	PRJNA176557
SRR1365129	Angus	European taurine	Aberdeenshire, Scotland, UK	0.9903	0.0893	288	15.5042	7.92549	7.94231	PRJNA176557
SRR1365144	Angus	European taurine	Aberdeenshire, Scotland, UK	0.993	0.0917	279	16.2735	7.98998	7.55997	PRJNA176557
SRR1425124	Angus	European taurine	Aberdeenshire, Scotland, UK	0.9942	0.092	265	16.442	8.36089	8.44806	PRJNA176557
SRR1425145	Angus	European taurine	Aberdeenshire, Scotland, UK	0.9931	0.0859	271	13.1501	6.60061	6.74658	PRJNA176557
SRR1425146	Angus	European taurine	Aberdeenshire, Scotland, UK	0.9643	0.074	299	11.6078	5.96327	5.97508	PRJNA176557
SRR1525580	Angus	European taurine	Aberdeenshire, Scotland, UK	0.9955	0.0604	295	8.9397	4.4695	4.73357	PRJNA176557
CL1A	the Southeastern	Hunan cattle	Zhuzhou, Hunan, China	0.9971	0.0525	316	10.14	5.02757	5.44084	PRJNA886867
CL2A	the Southeastern	Hunan cattle	Zhuzhou, Hunan, China	0.9973	0.0528	317	10.14	5.07455	5.25154	PRJNA886867
CL3A	the Southeastern	Hunan cattle	Zhuzhou, Hunan, China	0.9973	0.0533	315	10.14	5.04778	5.34738	PRJNA886867
CL4A	the Southeastern	Hunan cattle	Zhuzhou, Hunan, China	0.9967	0.0525	300	10.07	5.1338	5.31299	PRJNA886867
CL5A	the Southeastern	Hunan cattle	Zhuzhou, Hunan, China	0.9966	0.0531	290	10.09	5.09275	5.86376	PRJNA886867
CL6A	the Southeastern	Hunan cattle	Zhuzhou, Hunan, China	0.9971	0.0539	317	10.07	5.10703	5.36401	PRJNA886867
CL7A	the Southeastern	Hunan cattle	Zhuzhou, Hunan, China	0.9979	0.0546	294	9.66	5.03634	5.321	PRJNA886867
CL8A	the Southeastern	Hunan cattle	Zhuzhou, Hunan, China	0.9975	0.0531	292	9.59	4.95708	5.35428	PRJNA886867
CL9A	the Southeastern	Hunan cattle	Zhuzhou, Hunan, China	0.9976	0.0652	331	9.4383	4.94842	5.13984	PRJNA886867
CL10A	the Southeastern	Hunan cattle	Zhuzhou, Hunan, China	0.9979	0.0786	304	8.5486	9.15379	0.0728284	PRJNA886867
CL11A	the Southeastern	Hunan cattle	Zhuzhou, Hunan, China	0.9969	0.0637	356	9.5459	9.06779	0.067567	PRJNA886867
CL12A	the Southeastern	Hunan cattle	Zhuzhou, Hunan, China	0.9911	0.0643	362	9.8539	9.14067	0.0720076	PRJNA886867
CL13A	the Southeastern	Hunan cattle	Zhuzhou, Hunan, China	0.9979	0.0637	342	9.7384	9.26967	0.071095	PRJNA886867
CL14A	the Southeastern	Hunan cattle	Zhuzhou, Hunan, China	0.9972	0.0677	347	10.3606	9.20302	0.0771816	PRJNA886867
CL15A	the Southeastern	Hunan cattle	Zhuzhou, Hunan, China	0.9974	0.0659	350	9.3612	9.18844	0.0714372	PRJNA886867
CL16A	the Southeastern	Hunan cattle	Zhuzhou, Hunan, China	0.9976	0.0569	343	8.4492	9.04379	0.073475	PRJNA886867
CL17A	the Southeastern	Hunan cattle	Zhuzhou, Hunan, China	0.9971	0.0569	345	8.3727	9.01209	0.0733088	PRJNA886867
CL18A	the Southeastern	Hunan cattle	Zhuzhou, Hunan, China	0.9971	0.0634	343	8.9925	9.08831	0.0697657	PRJNA886867
CL19A	the Southeastern	Hunan cattle	Zhuzhou, Hunan, China	0.9973	0.0646	356	9.166	8.66244	0.0676033	PRJNA886867
CL21A	the Southeastern	Hunan cattle	Zhuzhou, Hunan, China	0.9965	0.0669	360	9.0937	8.70009	0.0671132	PRJNA886867
00159B	the Central	Hunan cattle	the Central,Hunan,China	0.9953	0.0701	336	16.0908	14.8119	0.116448	PRJNA886655
00182B	the Central	Hunan cattle	the Central,Hunan,China	0.9973	0.0546	344	10.7355	9.96434	0.0822231	PRJNA886655
03330C	the Central	Hunan cattle	the Central,Hunan,China	0.998	0.0626	374	13.8472	12.8747	0.0840064	PRJNA886655
03332C	the Central	Hunan cattle	the Central,Hunan,China	0.998	0.0586	362	11.8909	10.9576	0.0781958	PRJNA886655
03340C	the Central	Hunan cattle	the Central,Hunan,China	0.9974	0.0745	372	18.0526	16.5356	0.120387	PRJNA886655
05021B	the Central	Hunan cattle	the Central,Hunan,China	0.9967	0.0625	330	13.7379	12.8084	0.0989473	PRJNA886655
05022B	the Central	Hunan cattle	the Central,Hunan,China	0.9977	0.0265	343	0.7063	0.637928	0.00509157	PRJNA886655
05023B	the Central	Hunan cattle	the Central,Hunan,China	0.997	0.0239	344	0.6669	0.614823	0.00479665	PRJNA886655
05024C	the Central	Hunan cattle	the Central,Hunan,China	0.9955	0.0251	353	0.6858	0.632079	0.0040779	PRJNA886655
05025C	the Central	Hunan cattle	the Central,Hunan,China	0.9981	0.0262	357	0.4885	0.441467	0.00307763	PRJNA886655
05026B	the Central	Hunan cattle	the Central,Hunan,China	0.9979	0.0662	349	14.981	13.7898	0.101241	PRJNA886655
05028C	the Central	Hunan cattle	the Central,Hunan,China	0.9981	0.0667	356	14.9283	14.0302	0.109331	PRJNA886655
05029C	the Central	Hunan cattle	the Central,Hunan,China	0.9978	0.0658	335	14.3733	13.0834	0.0937849	PRJNA886655
05030C	the Central	Hunan cattle	the Central,Hunan,China	0.9982	0.0795	354	19.73	18.0654	0.132414	PRJNA886655
05031C	the Central	Hunan cattle	the Central,Hunan,China	0.9979	0.0644	319	14.0722	12.8895	0.0980954	PRJNA886655
05032C	the Central	Hunan cattle	the Central,Hunan,China	0.9983	0.0718	352	17.0704	15.7043	0.112263	PRJNA886655
05034C	the Central	Hunan cattle	the Central,Hunan,China	0.9985	0.0727	352	17.5832	16.0098	0.1188	PRJNA886655
05072C	the Central	Hunan cattle	the Central,Hunan,China	0.9977	0.0663	359	14.8553	7.55901	8.0515	PRJNA886655
05073B	the Central	Hunan cattle	the Central,Hunan,China	0.9978	0.068	326	15.4849	14.4668	0.112741	PRJNA886655
05074C	the Central	Hunan cattle	the Central,Hunan,China	0.9985	0.064	355	14.3333	13.4598	0.103221	PRJNA886655
05075B	the Central	Hunan cattle	the Central,Hunan,China	0.9967	0.0647	328	14.5901	13.4511	0.101663	PRJNA886655
05080B	the Central	Hunan cattle	the Central,Hunan,China	0.9969	0.0778	313	18.8706	17.4973	0.141141	PRJNA886655
05282C	the Central	Hunan cattle	the Central,Hunan,China	0.9977	0.066	318	15.0085	14.1328	0.099643	PRJNA886655
05285B	the Central	Hunan cattle	the Central,Hunan,China	0.9979	0.0675	346	15.196	7.34648	7.84815	PRJNA886655
05286B	the Central	Hunan cattle	the Central,Hunan,China	0.995	0.0807	313	19.7595	9.89438	10.6881	PRJNA886655
05290D	the Central	Hunan cattle	the Central,Hunan,China	0.9971	0.0676	331	15.5285	14.409	0.111965	PRJNA886655
07151C	the Central	Hunan cattle	the Central,Hunan,China	0.9975	0.0613	357	13.0369	12.2413	0.0947412	PRJNA886655
07161C	the Central	Hunan cattle	the Central,Hunan,China	0.9979	0.0789	337	19.2405	18.5896	0.135335	PRJNA886655
07577C	the Central	Hunan cattle	the Central,Hunan,China	0.9981	0.0722	368	17.4658	16.0772	0.115486	PRJNA886655
HN-S32	the Central	Hunan cattle	the Central,Hunan,China	0.997	0.0589	329	12.6702	6.18303	6.45636	this study
HN-S33	the Central	Hunan cattle	the Central,Hunan,China	0.9963	0.0605	315	12.6301	6.13507	6.27656	this study
HN-S34	the Central	Hunan cattle	the Central,Hunan,China	0.9982	0.0577	320	12.7119	6.19159	7.17156	this study
HN-S35	the Central	Hunan cattle	the Central,Hunan,China	0.9968	0.0597	309	12.6795	6.17994	6.5429	this study
HN-S36	the Central	Hunan cattle	the Central,Hunan,China	0.9983	0.0601	311	12.6362	6.19071	6.56133	this study
HN-S37	the Central	Hunan cattle	the Central,Hunan,China	0.9976	0.0589	302	12.7062	6.27975	6.36663	this study
HN-S38	the Central	Hunan cattle	the Central,Hunan,China	0.9974	0.0593	336	12.6719	6.23889	6.42323	this study
XNH2	the Southern	Hunan cattle	the Southern，Hunan，China	0.9976	0.0652	331	9.4383	7.98749	0.0759868	PRJNA1021039
XNH3	the Southern	Hunan cattle	the Southern，Hunan，China	0.9972	0.0677	347	10.3606	9.34182	0.0914904	PRJNA1021039
XNH6	the Southern	Hunan cattle	the Southern，Hunan，China	0.9971	0.0634	343	8.9925	7.44443	0.0795198	PRJNA1021039
XNH7	the Southern	Hunan cattle	the Southern，Hunan，China	0.9972	0.0624	350	9.1292	4.40655	0.0575	PRJNA1021039
XNH8	the Southern	Hunan cattle	the Southern，Hunan，China	0.9965	0.0669	360	9.0937	4.16353	0.059	PRJNA1021039
XNH9	the Southern	Hunan cattle	the Southern，Hunan，China	0.9968	0.07	365	9.0031	4.1814	0.0595	PRJNA1021039
XNL3	the Southern	Hunan cattle	the Southern，Hunan，China	0.9979	0.0786	304	8.5486	5.96651	0.0586439	PRJNA1021039
XNL5	the Southern	Hunan cattle	the Southern，Hunan，China	0.9977	0.0666	355	8.8832	4.16142	0.0577	PRJNA1021039
XNL6	the Southern	Hunan cattle	the Southern，Hunan，China	0.9976	0.0569	343	8.4492	7.54371	0.0693737	PRJNA1021039
XNL7	the Southern	Hunan cattle	the Southern，Hunan，China	0.9969	0.0637	356	9.5459	4.72811	0.059	PRJNA1021039
XNR1	the Southern	Hunan cattle	the Southern，Hunan，China	0.9971	0.0569	345	8.3727	3.97511	5.05532	PRJNA1021039
XNR2	the Southern	Hunan cattle	the Southern，Hunan，China	0.9974	0.0667	343	9.2799	4.19986	6.0118	PRJNA1021039
XNR3	the Southern	Hunan cattle	the Southern，Hunan，China	0.997	0.0816	332	8.5324	3.13072	6.05875	PRJNA1021039
XNR5	the Southern	Hunan cattle	the Southern，Hunan，China	0.9974	0.0659	350	9.3612	4.38322	6.14457	PRJNA1021039
XNR6	the Southern	Hunan cattle	the Southern，Hunan，China	0.9979	0.0637	342	9.7384	4.59198	6.18369	PRJNA1021039
XNR7	the Southern	Hunan cattle	the Southern，Hunan，China	0.9974	0.0684	347	9.5113	4.51274	6.31742	PRJNA1021039
XNR8	the Southern	Hunan cattle	the Southern，Hunan，China	0.9967	0.0613	364	9.1273	4.4231	5.75896	PRJNA1021039
XNY1	the Southern	Hunan cattle	the Southern，Hunan，China	0.9973	0.0646	356	9.166	8.02613	0.0780203	PRJNA1021039
XNY2	the Southern	Hunan cattle	the Southern，Hunan，China	0.9911	0.0643	362	9.8539	8.83625	0.0840075	PRJNA1021039
XNY7	the Southern	Hunan cattle	the Southern，Hunan，China	0.9976	0.0648	352	9.0574	4.37084	6.46653	PRJNA1021039
XX50	the Western	Hunan cattle	the Western, Hunan, China	0.997	0.0617	358	10.3084	4.92341	6.19467	PRJNA779877
XX61	the Western	Hunan cattle	the Western, Hunan, China	0.9973	0.0611	351	10.0611	4.69017	5.75482	PRJNA779877
XX62	the Western	Hunan cattle	the Western, Hunan, China	0.9963	0.0586	358	10.0971	4.80921	5.84515	PRJNA779877
XX68	the Western	Hunan cattle	the Western, Hunan, China	0.997	0.0607	355	10.7592	5.09942	6.13013	PRJNA779877
XX69	the Western	Hunan cattle	the Western, Hunan, China	0.9972	0.0577	357	9.6191	4.61533	5.70816	PRJNA779877
XX_F_12	the Western	Hunan cattle	the Western, Hunan, China	0.998	0.0637	343	10.3407	8.89159	0.075309	PRJNA779877
XX_F_15	the Western	Hunan cattle	the Western, Hunan, China	0.9971	0.0617	342	10.2849	8.98576	0.0716528	PRJNA779877
XX_F_16	the Western	Hunan cattle	the Western, Hunan, China	0.9974	0.066	340	12.0403	10.3796	0.0988526	PRJNA779877
XX_F_17	the Western	Hunan cattle	the Western, Hunan, China	0.9974	0.0638	352	11.0964	9.99803	0.0770192	PRJNA779877
XX_F_2	the Western	Hunan cattle	the Western, Hunan, China	0.9979	0.068	350	11.6169	10.5982	0.0861782	PRJNA779877
XX_F_21	the Western	Hunan cattle	the Western, Hunan, China	0.9975	0.0639	355	11.3167	10.2306	0.0867546	PRJNA779877
XX_F_22	the Western	Hunan cattle	the Western, Hunan, China	0.9974	0.0616	342	10.1212	9.11391	0.0755112	PRJNA779877
XX_F_25	the Western	Hunan cattle	the Western, Hunan, China	0.9977	0.064	356	10.5816	9.61649	0.081073	PRJNA779877
XX_F_26	the Western	Hunan cattle	the Western, Hunan, China	0.9979	0.0654	350	11.1879	10.1195	0.0853493	PRJNA779877
XX_F_27	the Western	Hunan cattle	the Western, Hunan, China	0.9977	0.0631	344	10.5496	9.45668	0.0744594	PRJNA779877
XX_F_28	the Western	Hunan cattle	the Western, Hunan, China	0.9976	0.066	353	11.8969	10.7115	0.0829584	PRJNA779877
XX_F_3	the Western	Hunan cattle	the Western, Hunan, China	0.9982	0.0666	354	11.6988	10.4518	0.0965953	PRJNA779877
XX_F_33	the Western	Hunan cattle	the Western, Hunan, China	0.9975	0.0679	346	11.8988	10.8507	0.0885338	PRJNA779877
XX_F_36	the Western	Hunan cattle	the Western, Hunan, China	0.9979	0.0667	351	11.8322	10.2576	0.0827152	PRJNA779877
XX_F_37	the Western	Hunan cattle	the Western, Hunan, China	0.9974	0.0674	345	11.6343	10.7252	0.0957807	PRJNA779877
XX_F_4	the Western	Hunan cattle	the Western, Hunan, China	0.998	0.0641	348	11.288	10.0853	0.0938827	PRJNA779877
XX_F_5	the Western	Hunan cattle	the Western, Hunan, China	0.9975	0.0642	349	10.1377	9.18364	0.0824908	PRJNA779877
XX_F_9	the Western	Hunan cattle	the Western, Hunan, China	0.9979	0.0641	353	10.3737	9.40211	0.0795165	PRJNA779877
XX_F_14	the Western	Hunan cattle	the Western, Hunan, China	0.9975	0.0628	348	10.3331	8.85117	0.0646961	PRJNA886867
HN-S721	the Western	Hunan cattle	the Western, Hunan, China	0.9973	0.0597	333	12.6379	6.12219	6.52991	this study
HN-S722	the Western	Hunan cattle	the Western, Hunan, China	0.9983	0.0584	320	12.6375	6.18528	6.50961	this study
HN-S723	the Western	Hunan cattle	the Western, Hunan, China	0.9986	0.0546	352	11.0548	5.28013	5.16764	this study
HN-S724	the Western	Hunan cattle	the Western, Hunan, China	0.9979	0.0608	332	12.6535	6.10417	6.45879	this study
HN-S25	the Western	Hunan cattle	the Western, Hunan, China	0.9973	0.0569	312	11.932	5.75567	6.1247	this study
HN-S26	the Western	Hunan cattle	the Western, Hunan, China	0.9981	0.0585	294	12.624	6.15095	6.64396	this study
HN-S28	the Western	Hunan cattle	the Western, Hunan, China	0.9984	0.059	299	12.6694	6.17609	6.58742	this study
HN-S29	the Western	Hunan cattle	the Western, Hunan, China	0.9983	0.0593	295	12.6761	6.20639	6.62606	this study
HN-S30	the Western	Hunan cattle	the Western, Hunan, China	0.9978	0.0583	323	12.6233	6.14679	6.18806	this study
HN-S31	the Western	Hunan cattle	the Western, Hunan, China	0.9981	0.0595	311	12.5841	6.04789	6.54103	this study

## Sheet: Table S2
Supplementary Data 2. The types and corresponding numbers of SNPs in different genomic regions.
Region type	Counts
downstream	356920
exonic	434331
exonic;splicing	100
intergenic	32722017
intronic	21335450
ncRNA_exonic	5720
ncRNA_exonic;splicing	1
ncRNA_intronic	42566
ncRNA_splicing	10
splicing	1540
upstream	330522
upstream;downstream	12789
UTR3	417713
UTR5	144858
UTR5;UTR3	376
nonsynonymous SNV	169360
stopgain	1953
stoploss	268
synonymous SNV	253465
unknown	9385
Total number	55801530

## Sheet: Table S3
Supplementary Data 3. The unique three levels in nine groups based on unsupervised three-component Gaussian fitting.
Level	Short (Mb)	Medium (Mb)	Long (Mb)
Indian indicine	≤151.389	151.389-342.413	≥342.413
Chinese indicine	≤144.585	144.585-304.352	≥304.352
Southeastern Hunan	≤147.694	147.694-306.059	≥306.059
Central Hunan	≤150.539	150.539-328.285	≥328.285
Western Hunan	≤154.154	154.154-345.204	≥345.204
Southern Hunan	≤155.139	155.139-353.168	≥353.168
East Asian taurine	≤175.502	175.502-450.499	≥450.499
Eurasian taurine	≤181.856	181.856-504.369	≥504.369
European taurine	≤180.475	180.475-522.691	≥522.691

## Sheet: Table S4
Supplementary Data 4. The cumulative ROH information of nine groups based on unsupervised three-component Gaussian fitting.
Group	Sample	Number of short ROH	Number of Medium ROH	Number of Long ROH	Number of All ROH	Length of Short ROH	Length of Meidium ROH	Length of Long ROH	Total Length of ROH
Indian indicine	zebu_ypr115	203	122	8	333	24391.4	24255	3240.46	51886.8
Indian indicine	Har03	694	595	101	1390	84667.6	124263	51104.5	260035
Indian indicine	S322	796	687	179	1662	97122.2	147159	90988	335270
Indian indicine	SA10	809	658	141	1608	98458.4	142285	71450.8	312194
Indian indicine	SA5	705	617	170	1492	86163.2	130446	95807.9	312417
Indian indicine	SA8	744	645	226	1615	90648.6	139474	134240	364363
Indian indicine	SA9	761	822	323	1906	92954.3	181110	186602	460666
Indian indicine	I319	848	691	105	1644	103286	145458	50293.5	299038
Indian indicine	I320	780	568	93	1441	94126.4	118986	46410.2	259523
Indian indicine	I321	811	799	352	1962	99173.3	172070	232879	504122
Indian indicine	C321	564	359	27	950	67946.9	74290.3	11508	153745
Indian indicine	Sha3b	717	694	322	1733	88011.7	152179	225840	466030
Indian indicine	SRR2016752	800	624	108	1532	97510.3	133257	53775.8	284544
Indian indicine	SRR2016754	757	660	112	1529	93063.5	141159	54854.2	289077
Indian indicine	SRR2016762	782	736	254	1772	95127.8	159198	149696	404022
Indian indicine	I335	908	1073	526	2507	112191	240244	313419	665854
Indian indicine	I336	889	895	267	2051	108369	192275	136549	437193
Indian indicine	I337	795	929	469	2193	97629.2	204883	290272	592784
Indian indicine	I342	735	214	3	952	87262.3	41369.1	1285.45	129917
Indian indicine	TP10F	1396	1496	307	3199	171741	325603	141782	639127
Indian indicine	TP2F	893	1232	775	2900	109537	278223	479007	866767
Indian indicine	Thar1	613	301	24	938	74077.9	60797.7	9849.84	144725
Indian indicine	Brahman05	36	18	1	55	4340.78	3549.67	370.06	8260.51
Indian indicine	Brahman06	78	37	5	120	9413.92	7701.01	2020.07	19135
Indian indicine	Brahman07	93	40	7	140	11562.2	8455.89	3105.79	23123.9
Indian indicine	Brahman08	677	565	241	1483	83214.8	122258	146904	352376
Chinese indicine	HN006M	738	965	366	2069	88522.5	197302	165520	451344
Chinese indicine	HN011M	754	943	328	2025	90311.8	192699	145024	428035
Chinese indicine	HN012M	755	875	278	1908	90962	176579	121818	389359
Chinese indicine	HN014M	663	893	473	2029	79452.5	183943	231592	494987
Chinese indicine	HN018M	682	900	438	2020	81864.8	185294	228263	495421
Chinese indicine	HN019M	678	910	413	2001	81143.5	188354	191797	461294
Chinese indicine	HN024M	764	1024	437	2225	92216.1	207885	203285	503387
Chinese indicine	HN025M	716	962	411	2089	86568.4	198232	193086	477886
Chinese indicine	HN026M	1003	1369	794	3166	120504	283511	399293	803309
Chinese indicine	HN029M	455	576	288	1319	55201.7	119432	158313	332946
Chinese indicine	HN030M	117	100	13	230	14050.2	19054.2	5152.22	38256.7
Chinese indicine	HN031M	708	989	406	2103	84908.2	205524	188297	478729
Chinese indicine	HN12	979	1013	242	2234	117989	201033	102492	421514
Chinese indicine	HN5	826	768	154	1748	98809.4	148793	63667.7	311270
Chinese indicine	LZ15	781	617	88	1486	92163.7	119575	36391.2	248130
Chinese indicine	SRR2016638	654	958	434	2046	78501.9	199164	210254	487920
Chinese indicine	SRR2016639	733	948	379	2060	87725.4	194208	173036	454969
Chinese indicine	JXGF1	708	737	159	1604	84963.6	144573	66068.3	295605
Chinese indicine	JXGF2	712	602	84	1398	84730.8	117222	31977	233930
Chinese indicine	JXGF3	732	604	86	1422	86706.5	117755	34476	238938
Chinese indicine	JXGF4	684	663	114	1461	80848.4	129010	44604.2	254462
Chinese indicine	JXJA1	746	551	68	1365	88604.2	107153	29334.5	225092
Chinese indicine	JXJA2	625	510	69	1204	74043.8	99625.5	27757.8	201427
Chinese indicine	JXJA3	759	699	109	1567	90635.7	136528	45528.7	272693
Chinese indicine	JXJA4	518	330	40	888	61114.4	64212.2	17315.8	142642
Chinese indicine	JXJJ1	564	375	43	982	67050.9	73221	17661.3	157933
Chinese indicine	JXJJ3	398	261	20	679	47125.1	49296.7	8721.99	105144
Chinese indicine	JXJJ4	473	335	30	838	56535.7	63956.8	12849.2	133342
Chinese indicine	WN10	796	872	249	1917	95311.6	175240	106601	377153
Chinese indicine	WN11	591	428	45	1064	69739.4	82978.3	17845.9	170564
Chinese indicine	WN4	839	771	136	1746	100215	152800	58284.4	311300
Chinese indicine	WN8	874	811	136	1821	104002	161367	54649.4	320019
Chinese indicine	WN9	852	901	235	1988	102192	182111	100589	384892
Southeastern Hunan	CL10A	778	852	219	1849	94527.9	173958	90701.3	359187
Southeastern Hunan	CL11A	707	792	235	1734	85894.5	163440	104245	353579
Southeastern Hunan	CL12A	756	834	244	1834	92294.4	171888	103178	367360
Southeastern Hunan	CL13A	742	741	186	1669	90123.8	151520	78519.8	320164
Southeastern Hunan	CL14A	748	716	173	1637	90196	145812	71418.8	307427
Southeastern Hunan	CL15A	863	892	266	2021	104951	183432	116977	405360
Southeastern Hunan	CL16A	823	835	210	1868	99698.5	171081	93895.8	364675
Southeastern Hunan	CL17A	778	903	224	1905	93655.6	184515	93062.1	371233
Southeastern Hunan	CL18A	626	676	154	1456	75961.8	140451	62617.6	279031
Southeastern Hunan	CL19A	1031	1598	925	3554	126355	335717	475850	937922
Southeastern Hunan	CL1A	615	760	221	1596	74684.6	155976	95061.3	325722
Southeastern Hunan	CL21A	750	790	214	1754	90795.8	161888	90993.2	343677
Southeastern Hunan	CL2A	406	461	139	1006	48634.2	94595.9	58957.9	202188
Southeastern Hunan	CL3A	666	615	125	1406	80327.6	124524	50066.3	254918
Southeastern Hunan	CL4A	760	849	185	1794	91891.2	172166	77809.2	341866
Southeastern Hunan	CL5A	793	838	195	1826	96387.4	170860	82730.8	349978
Southeastern Hunan	CL6A	711	802	200	1713	85850.9	165697	82651.1	334199
Southeastern Hunan	CL7A	755	841	213	1809	91423.9	172758	90929.5	355111
Southeastern Hunan	CL8A	767	820	217	1804	92658.7	165863	91777.2	350299
Southeastern Hunan	CL9A	725	691	160	1576	88037.2	141165	64685.3	293887
Central Hunan	HN-S732	420	338	62	820	50855.7	70112.9	26858.7	147827
Central Hunan	HN-S733	475	480	74	1029	57591.9	100911	33483.9	191987
Central Hunan	HN-S734	581	576	126	1283	71216.5	123783	57583.2	252583
Central Hunan	HN-S735	549	502	89	1140	66976.4	104742	38295.3	210014
Central Hunan	HN-S736	614	680	196	1490	75312.2	146476	97988.5	319776
Central Hunan	HN-S737	583	513	90	1186	71111.2	107991	39235.9	218339
Central Hunan	HN-S738	521	527	139	1187	63510.1	113250	63900.1	240660
Central Hunan	00159B	546	557	165	1268	66778.3	120065	73070.3	259914
Central Hunan	00182B	637	688	146	1471	77967.5	145130	69088.6	292187
Central Hunan	03330C	489	535	137	1161	59244	115021	65172.9	239438
Central Hunan	03332C	582	595	173	1350	71891.1	124995	83771.2	280657
Central Hunan	03340C	671	737	195	1603	81612.2	161212	92992.7	335817
Central Hunan	05021B	662	715	214	1591	80712.5	153296	106806	340815
Central Hunan	05022B	643	672	183	1498	78113.9	144158	84007.1	306279
Central Hunan	05023B	585	627	137	1349	71528.7	133709	62890.1	268128
Central Hunan	05024C	580	617	187	1384	71074.9	134570	88253.6	293898
Central Hunan	05025C	558	672	155	1385	68908.6	143910	71383.3	284202
Central Hunan	05026B	544	534	131	1209	66727.4	112186	59039.6	237953
Central Hunan	05028C	621	620	166	1407	75915.9	131666	78552.2	286134
Central Hunan	05029C	587	583	139	1309	71596.1	122710	65283.5	259589
Central Hunan	05030C	604	692	193	1489	74389.6	148561	87395.5	310346
Central Hunan	05031C	668	733	187	1588	81681.3	154871	84336.3	320889
Central Hunan	05032C	540	601	158	1299	66135.3	129140	74951.4	270227
Central Hunan	05034C	589	655	141	1385	72263.5	140399	63769.3	276432
Central Hunan	05072C	678	665	107	1450	82955.6	138752	47096.3	268804
Central Hunan	05073B	590	631	146	1367	71690.8	134401	68208.7	274300
Central Hunan	05074C	689	739	204	1632	83646.4	157743	92302.8	333692
Central Hunan	05075B	673	676	152	1501	81946	142778	68916.6	293641
Central Hunan	05080B	619	639	102	1360	75747	135719	45053.5	256519
Central Hunan	05282C	598	680	169	1447	73012.3	145532	76652.9	295197
Central Hunan	05285B	688	967	852	2507	84509.8	211866	536079	832454
Central Hunan	05286B	575	587	100	1262	70031.1	124507	49557.7	244096
Central Hunan	05290D	687	673	154	1514	83502.5	143204	70670.1	297376
Central Hunan	07151C	662	711	198	1571	81049.2	150732	90815.6	322597
Central Hunan	07161C	641	703	225	1569	77811.3	148088	112354	338253
Central Hunan	07577C	593	614	168	1375	72179.4	130513	74897.1	277590
Western Hunan	HN-S721	551	541	103	1195	68249.6	117333	47664.4	233247
Western Hunan	HN-S722	562	556	77	1195	69382.8	122180	37838.2	229401
Western Hunan	HN-S723	603	452	77	1132	74166.1	99919.5	37748.9	211834
Western Hunan	HN-S724	600	471	83	1154	73758.7	101226	39420.4	214405
Western Hunan	HN-S725	547	331	42	920	66478.8	70210.9	19063.8	155753
Western Hunan	HN-S726	679	875	375	1929	84597.9	196664	219023	500285
Western Hunan	HN-S728	537	435	60	1032	65628.5	93378.4	28086.7	187094
Western Hunan	HN-S729	645	568	127	1340	80415.6	125700	63418.7	269534
Western Hunan	HN-S730	584	535	102	1221	72095.3	116350	49186.3	237632
Western Hunan	HN-S731	606	534	83	1223	74974	116084	37633.8	228692
Western Hunan	XX50	559	526	120	1205	68873.1	118334	56473.4	243681
Western Hunan	XX61	621	520	101	1242	76415.9	115010	47755.8	239181
Western Hunan	XX62	573	533	103	1209	70673.2	115905	50891.5	237470
Western Hunan	XX68	621	474	61	1156	76272.3	100134	29227.6	205634
Western Hunan	XX69	513	590	363	1466	64147.8	133288	272484	469920
Western Hunan	XX_F_12	669	694	168	1531	82502.8	150798	83416	316716
Western Hunan	XX_F_14	321	246	33	600	40264.2	52478.7	15519.1	108262
Western Hunan	XX_F_15	567	554	124	1245	69547	121972	60042.6	251561
Western Hunan	XX_F_16	581	406	45	1032	71415	86318.8	19372.1	177106
Western Hunan	XX_F_17	592	532	126	1250	73469	116450	60240	250159
Western Hunan	XX_F_2	508	523	117	1148	62893.4	115114	56495.8	234503
Western Hunan	XX_F_21	669	621	168	1458	82773.6	137961	79527.1	300261
Western Hunan	XX_F_22	714	668	148	1530	88272.4	148393	70996.4	307662
Western Hunan	XX_F_25	657	690	178	1525	81512.1	153157	88972.1	323641
Western Hunan	XX_F_26	658	636	152	1446	81182.8	142021	76644	299848
Western Hunan	XX_F_27	551	419	63	1033	67639.9	89700.9	29476.3	186817
Western Hunan	XX_F_28	556	529	153	1238	68361.5	116936	77348.2	262645
Western Hunan	XX_F_3	657	610	108	1375	81556.5	131387	49906.5	262850
Western Hunan	XX_F_33	563	498	93	1154	69610	108374	43588.4	221572
Western Hunan	XX_F_36	548	552	118	1218	67737.9	123528	53735.4	245001
Western Hunan	XX_F_37	621	591	129	1341	76397.2	130435	64588.7	271421
Western Hunan	XX_F_4	711	604	133	1448	88772.6	131574	60101.9	280449
Western Hunan	XX_F_5	590	644	156	1390	73298.1	141125	76397.1	290820
Western Hunan	XX_F_9	627	618	106	1351	78308.1	135054	49497.3	262859
Southern Hunan	H2_FDSW210265951-1r	875	817	134	1826	108394	181858	61180.7	351433
Southern Hunan	H3_FDSW210265952-1r	861	985	227	2073	107395	222714	114563	444672
Southern Hunan	H6_FDSW210265953-1r	911	927	173	2011	113249	205691	81951.6	400892
Southern Hunan	H7_FDSW210265944-1r	815	994	229	2038	101281	226640	114981	442903
Southern Hunan	H8_FDSW210265945-1r	856	1122	493	2471	106532	259067	295470	661069
Southern Hunan	H9_FDSW210265946-1r	931	1179	790	2900	116121	274216	514409	904746
Southern Hunan	L3_FDSW210265954-1r	556	549	133	1238	68588.4	123366	65148.9	257104
Southern Hunan	L5_FDSW210265942-1r	489	467	97	1053	60780.3	103575	48698.8	213054
Southern Hunan	Y1_FDSW210265948-1r	801	956	331	2088	99612.1	221086	177490	498189
Southern Hunan	Y2_FDSW210265949-1r	827	866	214	1907	102747	193168	108770	404685
Southern Hunan	Y7_FDSW210265947-1r	155	57	2	214	18834.7	11387.8	835.1	31057.6
Southern Hunan	L7_FDSW210265950-1r	836	904	254	1994	104055	204707	127760	436522
Southern Hunan	R2_FDSW210265936-1r	772	817	211	1800	96251.5	184109	108027	388388
Southern Hunan	R3_FDSW210265937-1r	739	858	240	1837	92397.8	192986	118383	403767
Southern Hunan	R5_FDSW210265938-1r	831	865	188	1884	103292	194120	95518.2	392931
Southern Hunan	R6_FDSW210265939-1r	779	939	212	1930	97001	214858	103817	415676
Southern Hunan	R7_FDSW210265940-1r	832	919	195	1946	104206	207500	98868.9	410575
Southern Hunan	XNL6_FDSW210258422-2r	789	903	248	1940	98234	205574	121926	425733
Southern Hunan	XNR1_FDSW210258421-2r	638	771	241	1650	78927.9	174816	123001	376745
Southern Hunan	XNR8_FDSW210258423-2r	771	840	246	1857	95612.4	190339	125263	411215
East Asian taurine	Mishima01	1939	2008	762	4709	257679	547620	589688	1.39499e+06
East Asian taurine	Mishima03	1714	2379	1087	5180	230727	676558	792978	1.70026e+06
East Asian taurine	Mishima04	1567	2101	858	4526	208562	593471	606283	1.40832e+06
East Asian taurine	Mishima05	1879	2063	726	4668	250926	561429	518862	1.33122e+06
East Asian taurine	Mishima06	1490	1458	623	3571	195852	401370	500867	1.09809e+06
East Asian taurine	Mishima07	1550	1743	796	4089	206928	484061	638240	1.32923e+06
East Asian taurine	Mishima08	1078	1451	1042	3571	142891	408697	901303	1.45289e+06
East Asian taurine	SRR934395	1168	799	99	2066	153062	207163	65778.4	426003
East Asian taurine	SRR934397	1109	802	116	2027	146741	214209	71614.2	432563
East Asian taurine	SRR934398	268	117	10	395	34720.2	29089.4	6001.43	69811
East Asian taurine	SRR934400	1084	747	124	1955	141925	194504	83104.3	419534
East Asian taurine	SRR934401	1072	699	87	1858	140081	179796	54731.5	374609
East Asian taurine	SRR934415	1078	770	133	1981	140227	201868	96773.3	438868
East Asian taurine	SRR934417	1113	771	113	1997	145328	201301	80390	427019
East Asian taurine	SRR934418	1120	701	111	1932	148203	183216	74313.4	405732
East Asian taurine	SRR934419	1066	700	145	1911	140593	184621	102418	427631
East Asian taurine	SRR934432	1082	770	109	1961	142311	196309	66820	405440
East Asian taurine	SRR934433	1112	743	131	1986	147213	193850	85897.9	426961
East Asian taurine	SRR934434	1104	811	106	2021	146066	215759	80375.6	442201
East Asian taurine	SRR934435	1078	771	114	1963	141983	201134	71369.4	414486
East Asian taurine	SRR934436	1025	726	85	1836	134259	190727	62513.4	387499
East Asian taurine	SRR934437	1026	723	107	1856	133587	188403	70221.5	392211
Eurasian taurine	SRR2016776	1028	843	513	2384	137201	247771	586400	971372
Eurasian taurine	SRR3497161	966	774	460	2200	128645	226326	570646	925617
Eurasian taurine	SRR3497162	975	758	393	2126	130805	218028	456835	805668
Eurasian taurine	SRR3497451	953	811	544	2308	127857	237966	637661	1.00348e+06
Eurasian taurine	SRR3497462	1058	753	327	2138	142367	211730	430381	784477
Eurasian taurine	SRR3497464	1024	705	395	2124	136530	201127	472779	810436
Eurasian taurine	SRR3497465	1019	725	348	2092	135515	206679	426261	768455
Eurasian taurine	SRR3497466	1048	761	325	2134	139318	218089	406810	764217
Eurasian taurine	SRR3497467	1027	769	391	2187	136992	218498	462443	817932
Eurasian taurine	SRR3497611	983	744	389	2116	131141	216004	474905	822050
Eurasian taurine	SRR3497613	1057	825	343	2225	142904	236701	362024	741628
Eurasian taurine	SRR1525617	1139	785	171	2095	152162	218830	175040	546033
Eurasian taurine	SRR1525619	1096	720	153	1969	144884	197618	131588	474090
Eurasian taurine	SRR1525621	1060	709	170	1939	141766	199230	152263	493259
Eurasian taurine	SRR1525700	1056	674	279	2009	139931	188023	371898	699852
Eurasian taurine	SRR1525701	1173	739	110	2022	157851	199924	93376.2	451151
Eurasian taurine	SRR1525702	1102	717	154	1973	146830	200327	153928	501085
Eurasian taurine	SRR1525703	1079	738	212	2029	142907	208567	205745	557219
Eurasian taurine	SRR1525705	1047	686	281	2014	139709	192156	328545	660410
Eurasian taurine	SRR1343166	1079	704	222	2005	143420	193141	255006	591567
Eurasian taurine	SRR1346388	1135	666	94	1895	151481	183480	85549.5	420510
Eurasian taurine	SRR1348575	1057	674	161	1892	139836	188332	163432	491600
Eurasian taurine	SRR1355236	1096	669	148	1913	146680	181374	161557	489611
Eurasian taurine	SRR1365112	1048	628	155	1831	140465	173721	175674	489861
Eurasian taurine	SRR1425154	1093	710	164	1967	146347	196708	172258	515313
European taurine	SRR1346381	1110	750	140	2000	147941	209417	151172	508530
European taurine	SRR1346382	1010	836	303	2149	135194	239431	405005	779630
European taurine	SRR1346383	1047	792	297	2136	138985	225258	390777	755020
European taurine	SRR1346385	1038	829	367	2234	137970	237522	473945	849436
European taurine	SRR1346387	962	749	292	2003	127373	210936	421413	759723
European taurine	SRR1343160	1025	780	287	2092	136176	216764	403264	756205
European taurine	SRR1348590	994	761	284	2039	132215	217228	392442	741886
European taurine	SRR1365105	1008	764	319	2091	134876	214575	465068	814519
European taurine	SRR1365107	964	785	317	2066	127516	221791	511728	861035
European taurine	SRR1365110	1072	772	204	2048	142086	216012	266431	624529
European taurine	SRR1365124	948	735	337	2020	126409	210216	475970	812594
European taurine	SRR1365126	966	789	239	1994	129146	222198	324310	675655
European taurine	SRR1365128	1010	767	271	2048	135304	216460	403132	754896
European taurine	SRR1365131	963	721	290	1974	128824	199998	443342	772165
European taurine	SRR1365137	1094	832	260	2186	145837	235283	344483	725603
European taurine	SRR1343172	1124	742	231	2097	149418	211679	253089	614185
European taurine	SRR1346376	1088	749	245	2082	144156	210943	294521	649620
European taurine	SRR1348580	1014	711	269	1994	135518	205256	362954	703728
European taurine	SRR1348581	1031	781	254	2066	136122	222997	353496	712614
European taurine	SRR1355237	923	801	380	2104	122415	227728	544726	894869
European taurine	SRR1355239	1111	804	211	2126	149035	224573	218778	592387
European taurine	SRR1365103	1102	756	259	2117	146730	210834	319314	676879
European taurine	SRR1365113	1183	773	156	2112	157127	211034	145873	514034
European taurine	SRR1365129	765	447	106	1318	101671	126127	121261	349059
European taurine	SRR1365144	1056	823	238	2117	140766	235502	288339	664606
European taurine	SRR1425124	1037	817	295	2149	137554	228575	358025	724154
European taurine	SRR1425145	1029	786	226	2041	137672	221058	250512	609241
European taurine	SRR1425146	1080	808	242	2130	144720	229006	276451	650177
European taurine	SRR1525580	1157	800	295	2252	155303	230719	318814	704836

## Sheet: Table S5
Supplementary Data 5 The top 5% candidate regions with gene annotion sorted by the proprotion of |iHS| ≥ 2.
Chrom	Starting position	Ending position	|iHS|	Proportion	Genes
11	66840001	66890000	4.22224	0.992611	FBXO48|APLF
5	19980001	20030000	4.46948	0.982801
5	20000001	20050000	4.46948	0.982222
11	66820001	66870000	4.07403	0.97543	FBXO48|APLF
16	8100001	8150000	4.22152	0.973236
16	8080001	8130000	4.22152	0.969849
26	38360001	38410000	5.09905	0.963636
29	140001	190000	6.13411	0.962264
22	10780001	10830000	3.77765	0.96087	GOLGA4
22	10760001	10810000	3.75904	0.960396	GOLGA4
10	58680001	58730000	4.37533	0.959248	SCG3
11	66800001	66850000	4.17442	0.957111	PLEK
11	66780001	66830000	4.17442	0.95	PLEK
16	8120001	8170000	4.0928	0.94837
22	10740001	10790000	4.65785	0.944625	DCLK3|GOLGA4
29	160001	210000	6.33187	0.932976
16	8140001	8190000	4.08206	0.928814
11	66860001	66910000	4.38274	0.924675	FBXO48|APLF
22	10800001	10850000	3.77765	0.924623	GOLGA4
11	66760001	66810000	4.17442	0.922535	PLEK
10	58700001	58750000	4.37533	0.920128	DMXL2
29	120001	170000	4.48336	0.92
5	20020001	20070000	4.22484	0.91974
26	38380001	38430000	5.09905	0.915789
16	7800001	7850000	4.43037	0.908475
26	38440001	38490000	4.43453	0.905063
4	112300001	112350000	3.86082	0.903683	ZNF282|ZNF212
26	38420001	38470000	4.51544	0.901235
16	7780001	7830000	4.43037	0.88694
5	20080001	20130000	4.26748	0.88535
4	112320001	112370000	3.86082	0.884409	ZNF783|ZNF212
11	58780001	58830000	4.3514	0.882456	LRRTM4
16	8160001	8210000	4.11298	0.882353
16	8060001	8110000	4.19335	0.882353
5	19940001	19990000	4.45783	0.88
11	58760001	58810000	4.3514	0.879771	LRRTM4
26	38460001	38510000	4.39844	0.877358
22	10820001	10870000	3.76039	0.87619	GOLGA4
5	19960001	20010000	4.17518	0.872483
27	21520001	21570000	3.5587	0.866412	TUSC3
10	58720001	58770000	4.47805	0.858824	DMXL2
2	54160001	54210000	4.17679	0.857143
5	19920001	19970000	4.45783	0.855769
16	7940001	7990000	3.82201	0.853814
5	20040001	20090000	3.9798	0.853659
21	25520001	25570000	3.82132	0.851064	TMED3
21	25540001	25590000	3.86256	0.850136
22	10480001	10530000	4.08293	0.84922	MLH1
2	54180001	54230000	4.17679	0.847666
26	38200001	38250000	4.27799	0.847305
11	74900001	74950000	3.54281	0.847222	FAM228A|ITSN2|FAM228B
17	59060001	59110000	4.17528	0.842784
22	10720001	10770000	4.65785	0.841202	DCLK3
4	112340001	112390000	3.86082	0.840855	ZNF783|ZNF212
5	20060001	20110000	3.95062	0.839599
19	36900001	36950000	4.10127	0.83908	SLC35B1|FAM117A|SPOP
20	10200001	10250000	4.19865	0.837429	OCLN|GTF2H2
26	38400001	38450000	4.51544	0.837209
11	66960001	67010000	4.05642	0.833871	APLF|PROKR1
12	87160001	87210000	2.7838	0.833333	LOC112449111
22	10500001	10550000	4.08293	0.833055	MLH1
11	66980001	67030000	3.94137	0.833013	PROKR1
6	20960001	21010000	3.88346	0.831754
11	66620001	66670000	3.7115	0.830918	PPP3R1
3	75560001	75610000	3.91353	0.83054	LRRC7
17	59040001	59090000	3.8685	0.828851
10	60460001	60510000	4.12294	0.828512
20	10180001	10230000	4.51062	0.827715	NAIP|OCLN|GTF2H2
11	58800001	58850000	3.67134	0.827709	LRRTM4
29	180001	230000	6.33187	0.82623
15	84420001	84470000	3.91821	0.823397	OR4A16
5	20100001	20150000	4.30279	0.820774
22	10460001	10510000	4.08293	0.820416	MLH1
2	54140001	54190000	3.87586	0.819085
9	33480001	33530000	3.84274	0.818493	VGLL2|ROS1
6	20940001	20990000	4.00276	0.818182
3	75540001	75590000	3.91353	0.817227	LRRC7
11	66940001	66990000	4.05642	0.817035	APLF
11	66660001	66710000	3.6817	0.816832	PPP3R1|CNRIP1
9	65300001	65350000	4.27798	0.816794	MRAP2
11	66920001	66970000	4.05642	0.816291	APLF
5	19900001	19950000	4.45783	0.811947
16	7920001	7970000	3.82201	0.811209
11	66640001	66690000	3.7115	0.810384	PPP3R1
6	51440001	51490000	3.90523	0.810155
6	67900001	67950000	4.18283	0.809896	SPATA18|SGCB
11	66880001	66930000	4.38274	0.808458	APLF
16	8180001	8230000	4.11298	0.807882
5	75940001	75990000	3.55901	0.806982	CARD10
26	38480001	38530000	4.02432	0.806931
10	58880001	58930000	4.03372	0.803763	DMXL2
2	53080001	53130000	3.82047	0.803125	ARHGAP15
9	65640001	65690000	4.47301	0.802935	LOC101907989
11	66740001	66790000	4.00493	0.802817	PLEK
10	60440001	60490000	4.12294	0.801296
1	103080001	103130000	4.23382	0.800659
16	9220001	9270000	3.94975	0.800412
16	10260001	10310000	3.57348	0.799443
15	84400001	84450000	3.87848	0.799274	OR4A16
6	67880001	67930000	4.18283	0.79868	SPATA18|SGCB
16	8480001	8530000	3.66622	0.796154
8	103640001	103690000	3.37543	0.795229	WHRN
16	7960001	8010000	3.79651	0.795
6	67840001	67890000	4.36649	0.794326	LRRC66|SGCB
1	103100001	103150000	4.23382	0.79375
17	59080001	59130000	4.21272	0.793388
8	103620001	103670000	3.79692	0.791753	WHRN
9	33060001	33110000	3.90803	0.791209	NUS1
11	74880001	74930000	3.54281	0.791209	ITSN2
14	67060001	67110000	3.80033	0.791165	CPQ
14	67040001	67090000	3.76975	0.78744	CPQ
11	74780001	74830000	3.9213	0.78744	ITSN2
1	103640001	103690000	4.14949	0.785978
26	38240001	38290000	3.47035	0.785366	RAB11FIP2
6	68000001	68050000	4.01661	0.784
5	75920001	75970000	3.73761	0.783848	CARD10
16	10240001	10290000	3.6504	0.783394
10	58660001	58710000	4.09084	0.782895	SCG3
1	103060001	103110000	3.93477	0.781008
6	67820001	67870000	4.36649	0.780761	LRRC66
11	74800001	74850000	3.9213	0.780488	ITSN2
16	8780001	8830000	4.14646	0.780075
17	13100001	13150000	3.51176	0.779841	OTUD4
11	74860001	74910000	3.67599	0.779762	ITSN2
9	65320001	65370000	4.27798	0.779661	MRAP2
6	68040001	68090000	4.14667	0.779487
16	7820001	7870000	4.09836	0.778993
16	9000001	9050000	4.20157	0.778824
16	10220001	10270000	3.6504	0.778157
16	8300001	8350000	4.3993	0.776
18	21180001	21230000	4.16866	0.775701
16	8040001	8090000	4.19335	0.774306
11	66900001	66950000	3.91167	0.773973	APLF
26	38220001	38270000	3.47035	0.772926
22	10520001	10570000	3.8468	0.772344	EPM2AIP1|MLH1
22	10340001	10390000	3.28859	0.770968	LRRFIP2
6	51460001	51510000	3.67458	0.770925
16	8320001	8370000	4.3993	0.76875
17	59020001	59070000	3.71493	0.767391
13	48940001	48990000	3.33288	0.766197
6	51400001	51450000	3.90523	0.766055
18	21200001	21250000	4.16866	0.76584
26	38340001	38390000	5.09905	0.76378
16	7760001	7810000	4.11092	0.763441
16	8800001	8850000	4.14646	0.762557
16	8500001	8550000	3.66497	0.762136
27	21500001	21550000	3.5587	0.76082	TUSC3
23	6720001	6770000	3.84105	0.760342	LOC112443853|LRRC1
16	8280001	8330000	3.74072	0.7603
3	75580001	75630000	3.20316	0.759649	LRRC7
2	54000001	54050000	3.93103	0.75885
10	58740001	58790000	4.47805	0.758503	DMXL2
26	400001	450000	3.62626	0.75841	OR5D18|LOC101903496
6	67860001	67910000	4.30384	0.757333	LRRC66|SGCB
16	8340001	8390000	3.83808	0.755814
1	103660001	103710000	3.6388	0.754797
17	13120001	13170000	3.47084	0.753623	OTUD4|ABCE1
16	8980001	9030000	4.1267	0.750831
2	73180001	73230000	3.97078	0.75	CLASP1
11	74920001	74970000	3.54281	0.75	FAM228A|ITSN2|FAM228B
11	74820001	74870000	3.9213	0.75	ITSN2
16	8360001	8410000	3.83808	0.749361
2	53100001	53150000	3.83262	0.749263	ARHGAP15
26	38180001	38230000	4.27799	0.749049
20	10160001	10210000	4.51062	0.748593	NAIP|GTF2H2
19	36880001	36930000	4.10127	0.748092	SLC35B1|FAM117A
6	51420001	51470000	3.90523	0.747748
5	20120001	20170000	4.30279	0.747323
11	67000001	67050000	3.75219	0.747253	PROKR1
10	60480001	60530000	3.80746	0.746988
22	10840001	10890000	3.40313	0.745455	GOLGA4
10	58860001	58910000	4.03372	0.744792	DMXL2
10	27700001	27750000	4.01925	0.74424	LOC100300401
4	113120001	113170000	3.95788	0.743307	LOC512867|LOC768255|LOC101902675|GIMAP7
1	103120001	103170000	4.23382	0.74062
22	10700001	10750000	4.0287	0.740125	DCLK3
4	4860001	4910000	3.93985	0.73928	COBL
22	44600001	44650000	3.94204	0.738916	ERC2
9	33500001	33550000	3.45224	0.73871	VGLL2
2	53120001	53170000	3.9319	0.737828	ARHGAP15
12	9320001	9370000	4.11498	0.735772
10	58900001	58950000	4.03372	0.734793	DMXL2|GLDN
1	105320001	105370000	3.59027	0.733871
16	8540001	8590000	3.79561	0.732143
16	28560001	28610000	3.25336	0.731638	ENAH
22	10320001	10370000	3.71097	0.729529	LRRFIP2
9	65340001	65390000	3.42732	0.729282
19	36740001	36790000	3.63363	0.72766
9	65280001	65330000	4.27798	0.727536	MRAP2
4	29040001	29090000	3.39348	0.727494	MACC1|ITGB8
6	67800001	67850000	3.87014	0.727273
3	74480001	74530000	3.87807	0.725191
16	7900001	7950000	3.66925	0.725191
15	84440001	84490000	3.91821	0.724185
6	68020001	68070000	3.85008	0.724138
4	62940001	62990000	3.44748	0.723861
21	25560001	25610000	3.86256	0.723077
19	15280001	15330000	3.82914	0.722707
9	33460001	33510000	4.16199	0.722045	VGLL2|ROS1
24	39280001	39330000	3.56612	0.72118	TMEM200C
22	10440001	10490000	3.64941	0.720508	LRRFIP2|MLH1
11	66600001	66650000	3.7115	0.719715	PPP3R1
2	53060001	53110000	3.95972	0.718644	ARHGAP15
22	44640001	44690000	3.44382	0.718412	ERC2
16	9700001	9750000	3.68684	0.717833
9	39440001	39490000	4.09152	0.717557	AMD1|CDK19
19	36760001	36810000	3.63363	0.716867	TAC4
10	27680001	27730000	4.01925	0.715315
20	4780001	4830000	3.90165	0.714876	CREBRF
10	60640001	60690000	4.07991	0.713663	DTWD1
6	20980001	21030000	3.88346	0.713636
17	13140001	13190000	3.47084	0.713415	OTUD4|ABCE1|ANAPC10
15	84380001	84430000	3.87848	0.712014	LOC788572|OR4A16
16	9680001	9730000	3.68684	0.711409
16	8260001	8310000	3.68217	0.7109
12	13820001	13870000	4.61661	0.710821	ENOX1
9	38000001	38050000	4.12197	0.710616
5	75900001	75950000	3.73761	0.710306	CARD10|MFNG
6	67920001	67970000	4.18283	0.709524	SPATA18
17	59000001	59050000	3.50511	0.709091
1	114060001	114110000	4.14018	0.708333
22	10360001	10410000	3.45925	0.707965	LRRFIP2
18	21600001	21650000	3.38451	0.707317	CHD9
10	60580001	60630000	4.34929	0.706642
12	13840001	13890000	4.61661	0.706294	ENOX1
9	38020001	38070000	4.06015	0.705621
11	58740001	58790000	4.18757	0.705376	LRRTM4
13	48920001	48970000	3.49417	0.704403
8	103600001	103650000	3.79692	0.704312	AKNA|WHRN
11	74840001	74890000	3.67599	0.703196	ITSN2
5	20160001	20210000	4.04466	0.703125
11	67040001	67090000	4.05939	0.703102	ARHGAP25
2	73160001	73210000	3.97078	0.702	CLASP1
22	44620001	44670000	3.48335	0.701299	ERC2
13	72220001	72270000	3.2621	0.700535	MYBL2
16	8380001	8430000	3.26228	0.700389
9	39360001	39410000	4.47977	0.7	RPF2|GTF3C6
23	2760001	2810000	3.30711	0.699531	PRIM2
16	8580001	8630000	3.86286	0.699482
11	66680001	66730000	3.45094	0.699482	CNRIP1
6	68060001	68110000	4.14667	0.698824
18	43900001	43950000	3.76929	0.69869	PEPD
27	21420001	21470000	3.40196	0.697947	TUSC3
19	36920001	36970000	4.10127	0.697581	SLC35B1|SPOP
12	9300001	9350000	4.11498	0.697572
4	112360001	112410000	3.71201	0.697286	ZNF783
23	2780001	2830000	3.39352	0.696658	PRIM2
9	62340001	62390000	4.15086	0.696459	RARS2
10	60420001	60470000	3.79273	0.694845	ATP8B4
24	61880001	61930000	4.28516	0.694313	LOC100337223|LOC519132|LOC511106
16	10500001	10550000	3.76058	0.693182
6	68280001	68330000	3.18655	0.69281	USP46
26	420001	470000	3.62626	0.692308	LOC101903496
16	8520001	8570000	3.74358	0.692308
24	39260001	39310000	3.43851	0.692118	TMEM200C
4	29020001	29070000	3.39348	0.691906	MACC1|ITGB8
16	8560001	8610000	3.8163	0.691892
16	8460001	8510000	3.66622	0.691293
23	6740001	6790000	3.84105	0.689922	LOC112443853
6	67980001	68030000	4.03415	0.688144
5	20200001	20250000	3.79455	0.686722
18	21620001	21670000	3.38451	0.686411	CHD9
5	20180001	20230000	3.79455	0.686239
4	4880001	4930000	3.93985	0.686144	COBL
11	67020001	67070000	3.60665	0.685053	PROKR1
1	103680001	103730000	3.64751	0.684478
11	58820001	58870000	3.6183	0.683897	LRRTM4
13	48960001	49010000	3.33288	0.683292
3	59540001	59590000	3.71371	0.682672	SPATA1
2	91380001	91430000	3.5732	0.68239	NBEAL1
2	54120001	54170000	3.32276	0.680307
23	2800001	2850000	3.39352	0.678474	PRIM2
9	39340001	39390000	4.47977	0.677778	RPF2|GTF3C6
27	21620001	21670000	3.80076	0.677596
15	84680001	84730000	3.8976	0.677054	LOC617614|LOC509025
9	33040001	33090000	3.90803	0.676871
22	10260001	10310000	3.80107	0.676533
1	19100001	19150000	3.68211	0.675422
5	18760001	18810000	3.36439	0.674194
22	10240001	10290000	3.80107	0.672897	STAC
16	28500001	28550000	3.50028	0.672269	ENAH
26	38500001	38550000	3.96353	0.671642
5	20140001	20190000	4.04466	0.670833
4	112280001	112330000	3.48131	0.670807	ZNF398|ZNF282|ZNF212
13	30700001	30750000	3.73125	0.670549
24	39240001	39290000	3.45608	0.670423
2	53140001	53190000	3.9319	0.670412	ARHGAP15
1	109780001	109830000	3.09403	0.670391
9	65060001	65110000	3.78493	0.670241
1	103500001	103550000	4.53983	0.670103
27	21440001	21490000	3.38569	0.668639	TUSC3
8	12440001	12490000	3.7085	0.665535
16	28580001	28630000	3.02049	0.664879	ENAH
18	21640001	21690000	3.52363	0.664207	CHD9
1	114000001	114050000	3.56402	0.663883
2	54300001	54350000	3.51987	0.663551
9	33400001	33450000	3.68445	0.663492	ROS1
1	113980001	114030000	3.88778	0.662996
18	21580001	21630000	3.38451	0.662338	CHD9
2	54280001	54330000	3.8338	0.662045
10	60660001	60710000	4.07991	0.659933	DTWD1
26	380001	430000	3.62626	0.659884	OR5D18|LOC101903496
28	35340001	35390000	3.62322	0.659363
28	33420001	33470000	3.83926	0.65798
4	4840001	4890000	3.93985	0.657426	COBL
26	38740001	38790000	3.68577	0.657233
9	65080001	65130000	3.78493	0.656716
5	19880001	19930000	4.25704	0.656174
18	21100001	21150000	3.88697	0.655574
10	60360001	60410000	4.09174	0.654762	ATP8B4
6	21520001	21570000	3.82466	0.654
5	111540001	111590000	3.62599	0.653595	TNRC6B
9	38040001	38090000	3.95217	0.653495
19	15260001	15310000	3.73952	0.653409
6	51620001	51670000	3.56939	0.653386
2	91260001	91310000	4.08563	0.653165	CARF
4	113160001	113210000	3.92822	0.653153	LOC768255|LOC101902675
4	113140001	113190000	3.95788	0.651111	LOC768255|LOC101902675
4	62960001	63010000	3.44748	0.651007
3	74460001	74510000	3.87807	0.650699
14	61480001	61530000	3.87344	0.65051
4	44080001	44130000	3.97621	0.650307	FAM185A
9	33520001	33570000	3.35167	0.650165
6	21500001	21550000	3.82466	0.649667
2	73200001	73250000	3.86793	0.649485	CLASP1
10	58760001	58810000	4.47805	0.649254	DMXL2
7	620001	670000	3.2502	0.64918	CNOT6
8	84680001	84730000	4.06198	0.649025	WNK2
2	91160001	91210000	3.20983	0.648725	ICA1L|WDR12
4	80960001	81010000	3.54767	0.647799	CDK13
10	58920001	58970000	3.33515	0.64752	GLDN
1	103380001	103430000	3.60359	0.647312
2	54320001	54370000	3.51987	0.646552
1	126520001	126570000	3.18757	0.646018	ATR
4	62920001	62970000	3.44748	0.645333
18	21140001	21190000	3.69688	0.645051
5	20260001	20310000	4.0336	0.644951
22	10680001	10730000	3.432	0.644068	TRANK1|DCLK3
1	7180001	7230000	3.65252	0.643026	LTN1
5	20240001	20290000	4.0336	0.642436
6	51640001	51690000	3.56939	0.642136
22	10280001	10330000	3.80107	0.641509
2	280001	330000	4.17718	0.64135	LGSN
16	8620001	8670000	3.89011	0.64127
2	125180001	125230000	4.75656	0.64094	PTAFR|EYA3
11	74760001	74810000	3.62388	0.640909	ITSN2
22	10540001	10590000	3.8468	0.639831	EPM2AIP1|MLH1
26	38260001	38310000	3.46373	0.63964	RAB11FIP2
2	54260001	54310000	3.8338	0.638462
4	113240001	113290000	4.39777	0.637845	LOC768255|GIMAP6|LOC615733|GIMAP7
12	9280001	9330000	4.11498	0.636998	LOC100141168
18	21120001	21170000	3.88697	0.636893
10	60560001	60610000	4.34929	0.636852
22	6120001	6170000	3.71939	0.634951	STT3B|OSBPL10
9	33420001	33470000	4.16199	0.634804	ROS1
27	21540001	21590000	3.5587	0.634766	TUSC3
20	10220001	10270000	3.9648	0.634652	OCLN|GTF2H2
10	40001	90000	3.43338	0.634021
4	44060001	44110000	3.97621	0.633962	FAM185A
24	39300001	39350000	3.56612	0.633562	TMEM200C
2	54020001	54070000	3.31275	0.633005
5	19020001	19070000	3.24736	0.63242
26	38720001	38770000	3.68577	0.632022
11	69000001	69050000	3.32662	0.63197
4	28620001	28670000	3.23955	0.631579
2	52980001	53030000	3.91934	0.631373	ARHGAP15
18	20480001	20530000	2.83105	0.631148
16	28480001	28530000	3.50028	0.631111
19	41000001	41050000	3.90461	0.630979	KRT10
18	20460001	20510000	2.79084	0.630597
8	85700001	85750000	3.54611	0.630372	LOC787410
18	21160001	21210000	3.24267	0.629921
10	60340001	60390000	4.09174	0.629787	ATP8B4
18	43920001	43970000	3.76929	0.629344	PEPD
4	4900001	4950000	3.74951	0.627962
10	60600001	60650000	4.34929	0.627907
16	9240001	9290000	3.83681	0.625749
1	103620001	103670000	4.14949	0.624772
6	20840001	20890000	3.59986	0.624738
1	103520001	103570000	4.53983	0.624691
4	28840001	28890000	3.4235	0.624685	MACC1
2	53000001	53050000	3.91934	0.623482	ARHGAP15
10	60620001	60670000	3.71399	0.623418
4	43260001	43310000	3.78676	0.622568	PHTF2|MAGI2
2	91400001	91450000	3.5732	0.622568	NBEAL1
4	113100001	113150000	4.09558	0.622093	LOC512867|GIMAP7
9	65040001	65090000	3.34126	0.621918
21	63240001	63290000	3.45057	0.621813
16	9020001	9070000	4.20157	0.620968
4	74540001	74590000	3.47584	0.620818	GTPBP10|HUS1
3	74840001	74890000	4.02845	0.620072
5	75960001	76010000	3.55901	0.619512	USP18
2	260001	310000	4.17718	0.619454
11	58840001	58890000	3.6183	0.619154	LRRTM4
9	39400001	39450000	4.06127	0.619048	AMD1
23	44160001	44210000	3.24056	0.619048	EDN1
23	2820001	2870000	3.39352	0.618768	PRIM2
13	47840001	47890000	3.59185	0.618519	SHLD1
15	84460001	84510000	3.91821	0.618445
5	20220001	20270000	4.0336	0.618367
10	60400001	60450000	3.40347	0.61825	ATP8B4
4	43360001	43410000	3.7157	0.618076	PHTF2
10	58840001	58890000	3.17597	0.617886	DMXL2
6	51480001	51530000	3.67458	0.617143
4	74520001	74570000	3.47584	0.616822	GTPBP10
6	51100001	51150000	3.41956	0.61678
3	59560001	59610000	3.71371	0.616525	GNG5|SPATA1|RPF1
16	8220001	8270000	3.51034	0.616
16	8640001	8690000	3.73208	0.615942
16	9720001	9770000	2.98926	0.615819
8	12400001	12450000	3.98856	0.615811
23	2740001	2790000	3.41063	0.615789	PRIM2
5	75880001	75930000	3.73761	0.615385	CARD10|MFNG
5	111560001	111610000	3.62599	0.615385	TNRC6B
28	33440001	33490000	3.83926	0.615265
4	113220001	113270000	4.39777	0.615156	LOC768255|GIMAP6
27	21640001	21690000	3.80076	0.61465
11	67060001	67110000	4.05939	0.614583	ARHGAP25
6	67940001	67990000	3.86381	0.614486	SPATA18
9	39460001	39510000	4.09152	0.613793	CDK19
2	73440001	73490000	3.68358	0.613445
9	33440001	33490000	4.16199	0.612732	ROS1
9	65660001	65710000	4.00953	0.6125	LOC101907989
16	8240001	8290000	3.36766	0.612245
1	102980001	103030000	3.9749	0.612091
16	9200001	9250000	3.94975	0.611765
8	83180001	83230000	4.10316	0.611691	HABP4|CDC14B
3	74520001	74570000	3.46989	0.61167
5	111400001	111450000	3.7589	0.611111	TNRC6B
17	58980001	59030000	3.45149	0.610849
19	36780001	36830000	3.63363	0.610837	TAC4|KAT7
11	67120001	67170000	3.71705	0.610092	ARHGAP25
10	60500001	60550000	3.80746	0.610075
5	75840001	75890000	3.26824	0.610039	ELFN2|MFNG
2	91280001	91330000	4.08563	0.610028	CARF|NBEAL1
2	91360001	91410000	3.29088	0.609948	NBEAL1
22	44660001	44710000	3.44382	0.609929	ERC2
28	36020001	36070000	3.64917	0.609626
4	43380001	43430000	3.80371	0.609195	PHTF2
14	61500001	61550000	3.86803	0.608911
8	12420001	12470000	3.7096	0.608903
21	1280001	1330000	3.01095	0.608796
6	67960001	68010000	4.03415	0.608579	SPATA18
22	6140001	6190000	3.71939	0.608	OSBPL10
26	38660001	38710000	4.1439	0.607251
16	7740001	7790000	4.0797	0.60625
23	6700001	6750000	3.5607	0.605932	LOC112443853|LRRC1
4	28660001	28710000	3.51593	0.60479
6	51380001	51430000	3.65357	0.603211
6	67780001	67830000	3.64675	0.60303	DCUN1D4
6	20920001	20970000	4.00276	0.602881
14	67020001	67070000	3.76975	0.602804	CPQ
9	65620001	65670000	4.47301	0.601966	LOC101907989
17	59100001	59150000	4.21272	0.601966
16	8200001	8250000	3.51034	0.601852
4	43340001	43390000	3.31456	0.60177	PHTF2
1	7200001	7250000	3.65252	0.601547	LOC615183|LTN1
16	7880001	7930000	3.66925	0.601449
16	10200001	10250000	3.64174	0.60119
4	43280001	43330000	3.10072	0.6	PHTF2
26	38700001	38750000	3.68577	0.6
16	8760001	8810000	3.65668	0.599581
2	54680001	54730000	2.81374	0.599078
18	21220001	21270000	4.00776	0.599057
1	103140001	103190000	3.34748	0.598753
17	43040001	43090000	3.70152	0.59867
4	28720001	28770000	3.81043	0.59761
7	600001	650000	3.2502	0.597403	CNOT6
22	44580001	44630000	3.94204	0.597403	ERC2
14	61520001	61570000	3.86803	0.597137
16	5020001	5070000	3.06787	0.596916	LOC506707
1	103800001	103850000	4.28188	0.596603
12	13800001	13850000	4.61661	0.596396	ENOX1
2	53040001	53090000	4.03015	0.596154	ARHGAP15
20	2900001	2950000	4.136	0.595918	RANBP17
4	4800001	4850000	3.59124	0.59584	COBL
6	21020001	21070000	4.01466	0.595789
16	8020001	8070000	4.01366	0.595628
4	4920001	4970000	3.32922	0.595541
28	35360001	35410000	3.62322	0.595528	CGN1
9	33080001	33130000	3.63585	0.594378	NUS1
20	40000001	40050000	3.79015	0.59434	ADAMTS12
3	53360001	53410000	3.39146	0.594203	LRRC8D
4	29000001	29050000	3.43541	0.594086	MACC1|ITGB8
4	28520001	28570000	3.23468	0.593918	TMEM196
4	43240001	43290000	3.78676	0.593548	PHTF2|MAGI2
19	36940001	36990000	3.35242	0.593156	SPOP
1	103760001	103810000	3.6024	0.593023
15	84700001	84750000	3.68403	0.592342	LOC509025|LOC112441561
28	33400001	33450000	3.65004	0.592105
24	39040001	39090000	3.77747	0.591981	EPB41L3
4	4820001	4870000	3.59124	0.59176	COBL
20	10140001	10190000	4.14515	0.591623	NAIP|GTF2H2
19	16260001	16310000	3.55562	0.591356	ASIC2
1	114020001	114070000	3.80223	0.591002
1	126500001	126550000	3.18757	0.590278	ATR
1	114040001	114090000	4.14018	0.589623
1	19080001	19130000	3.68211	0.589212
2	53160001	53210000	3.89502	0.588889	ARHGAP15
4	28640001	28690000	3.23955	0.588727
6	20860001	20910000	3.59986	0.588353
24	61860001	61910000	4.28516	0.588235	LOC100337223|LOC519132|LOC786348
4	28740001	28790000	3.46759	0.587805	MACC1
11	66720001	66770000	4.00493	0.5875	CNRIP1
4	29300001	29350000	3.63189	0.587342
1	103780001	103830000	3.61517	0.587302
26	38600001	38650000	3.75108	0.587209	FAM204A
19	15340001	15390000	4.24652	0.587025
5	19260001	19310000	4.04553	0.586466	POC1B
18	43880001	43930000	3.46911	0.585253	PEPD
4	41580001	41630000	3.41599	0.585014
9	39380001	39430000	4.06127	0.584746	AMD1
16	8600001	8650000	3.89011	0.584112
4	4740001	4790000	3.39576	0.584084	COBL
18	21080001	21130000	3.88697	0.583942
18	21920001	21970000	3.5581	0.583643	RPGRIP1L
18	44780001	44830000	4.04208	0.583596	GPI|PDCD2L
18	21340001	21390000	3.74366	0.582822
8	84660001	84710000	2.96976	0.58209	WNK2
15	39460001	39510000	3.81585	0.58193
16	5000001	5050000	3.06787	0.581921	LOC506707
24	39020001	39070000	3.77747	0.581864	EPB41L3
21	25620001	25670000	3.53129	0.581395	KIAA1024
10	14980001	15030000	3.07634	0.581395	PIAS1
1	18800001	18850000	3.81943	0.580645
6	51360001	51410000	3.63634	0.580376
10	58800001	58850000	3.36449	0.580282	DMXL2
16	8660001	8710000	3.73208	0.579946
2	53020001	53070000	4.03015	0.579151	ARHGAP15
8	83500001	83550000	3.86043	0.578947	ZNF782
11	58980001	59030000	3.74907	0.57868	LRRTM4
16	8440001	8490000	3.49243	0.578231
11	58880001	58930000	3.64263	0.578082	LRRTM4
16	8960001	9010000	3.82052	0.577465
9	62360001	62410000	4.15086	0.57622	RARS2
16	8700001	8750000	3.62935	0.57619
24	15300001	15350000	4.63429	0.575835
1	18940001	18990000	3.60152	0.575693
4	4720001	4770000	3.39576	0.575456	COBL
13	48900001	48950000	3.58228	0.575301
16	9140001	9190000	3.5792	0.575221
9	33960001	34010000	3.54452	0.574871	RSPH4A
5	19000001	19050000	3.15915	0.574468
26	38680001	38730000	4.1439	0.574257
5	111420001	111470000	3.7589	0.573913	TNRC6B
1	19120001	19170000	3.68211	0.573801
6	68300001	68350000	3.12715	0.573668	USP46
1	109760001	109810000	3.07144	0.573668
20	12760001	12810000	3.43149	0.573529	MAST4
16	28600001	28650000	2.93002	0.572944	ENAH
16	28520001	28570000	3.50028	0.572785	ENAH
22	10420001	10470000	3.64941	0.57277	LRRFIP2|MLH1
8	12460001	12510000	3.7085	0.572148
5	75860001	75910000	3.58752	0.571984	CARD10|MFNG
2	73360001	73410000	3.67794	0.571429	NIFK|TSN
4	4780001	4830000	3.74642	0.570513	COBL
3	64760001	64810000	3.90813	0.570439
3	74820001	74870000	3.58698	0.570423	ANKRD13C
2	73380001	73430000	3.67794	0.570231	NIFK|TSN
19	41060001	41110000	3.51335	0.569061	KRT20
3	64380001	64430000	3.36882	0.568513
13	72240001	72290000	3.2621	0.567873	GTSF1L|MYBL2
28	35320001	35370000	3.534	0.567468
2	54200001	54250000	3.64468	0.567398
22	10300001	10350000	3.71097	0.567282	LRRFIP2
18	45340001	45390000	3.96365	0.567261	LOC104970284
9	65360001	65410000	3.19163	0.566845
20	4760001	4810000	2.69156	0.56682	ATP6V0E1|CREBRF
6	76280001	76330000	3.58452	0.566735
6	76260001	76310000	3.58452	0.566667
4	43480001	43530000	3.08762	0.56654	RSBN1L
19	28180001	28230000	3.62756	0.566434	MYH10
19	15300001	15350000	3.82914	0.566372
3	74860001	74910000	4.02845	0.566038
21	63220001	63270000	3.45057	0.565517
6	21000001	21050000	3.2579	0.565502
18	21360001	21410000	3.74366	0.565489
21	25600001	25650000	3.51502	0.565341	KIAA1024
15	39440001	39490000	3.81585	0.565217
16	45000001	45050000	3.2943	0.565104	SLC45A1|RERE
4	28700001	28750000	3.81043	0.564663
10	58780001	58830000	3.36449	0.564565	DMXL2
9	39280001	39330000	3.98535	0.564516	RPF2|SLC16A10
26	38760001	38810000	3.67758	0.564263
10	58820001	58870000	3.36449	0.563636	DMXL2
26	31700001	31750000	3.51748	0.563567
6	21480001	21530000	3.65369	0.56278
3	75520001	75570000	3.91353	0.562738	LRRC7
5	18740001	18790000	3.36439	0.5625
8	103580001	103630000	3.79692	0.562387	AKNA|WHRN
4	74140001	74190000	3.21233	0.562353
4	4760001	4810000	3.74642	0.562323	COBL
7	90280001	90330000	3.36138	0.562054	ADGRV1
9	33380001	33430000	3.68445	0.560976	ROS1
26	38580001	38630000	3.75108	0.560748	FAM204A
3	74540001	74590000	3.39792	0.560345
19	41020001	41070000	3.90461	0.560224	KRT12|KRT20
1	105300001	105350000	3.59027	0.560091
4	28820001	28870000	3.4276	0.56	MACC1
1	18960001	19010000	3.60152	0.559395
14	61640001	61690000	3.79724	0.55914
12	29360001	29410000	3.65769	0.559099
22	6160001	6210000	3.71939	0.55894	OSBPL10
23	45340001	45390000	3.87146	0.558635	MAK
16	10480001	10530000	3.31998	0.558266
10	58940001	58990000	3.33515	0.557491	GLDN
11	58860001	58910000	3.64263	0.557252	LRRTM4
3	75600001	75650000	3.20316	0.556213	LRRC7
5	111340001	111390000	3.25004	0.556034	FAM83F
2	73020001	73070000	3.79752	0.555944	TFCP2L1
2	43520001	43570000	3.29452	0.555046	PRPF40A|FMNL2
2	91140001	91190000	3.12439	0.554974	ICA1L
27	21480001	21530000	3.41895	0.554896	TUSC3
16	7840001	7890000	4.09836	0.554707
20	2820001	2870000	3.63066	0.554667	RANBP17
3	74500001	74550000	3.46989	0.553922
20	2800001	2850000	3.505	0.553672	RANBP17
21	1300001	1350000	2.98256	0.553571
20	2780001	2830000	3.505	0.553314	RANBP17
24	15320001	15370000	4.63429	0.552846
19	28160001	28210000	3.14023	0.552846	MYH10
1	103480001	103530000	3.50061	0.552475
9	38060001	38110000	3.89744	0.552419
16	9120001	9170000	3.5792	0.552239
14	67080001	67130000	3.80033	0.550645	CPQ
16	43860001	43910000	3.32022	0.550209	TMEM201
4	43400001	43450000	3.80371	0.55	PHTF2
4	28500001	28550000	3.23468	0.549488	TMEM196
28	7080001	7130000	3.65794	0.549398	SLC35F3
5	111380001	111430000	3.7589	0.549107	FAM83F|TNRC6B
16	7980001	8030000	3.79651	0.548523
9	65100001	65150000	3.54717	0.548387
19	16240001	16290000	3.55562	0.548204	ASIC2
3	53300001	53350000	3.81433	0.548023	LRRC8D
24	15280001	15330000	3.92005	0.547872
12	29380001	29430000	3.16913	0.54717
28	36040001	36090000	3.64917	0.546995
23	45360001	45410000	3.87146	0.546201	TMEM14C|MAK
16	10280001	10330000	3.14425	0.545802
22	44760001	44810000	3.2421	0.544503	ERC2
5	111440001	111490000	3.53403	0.544492	TNRC6B
11	68980001	69030000	3.96218	0.544484	GALNT14
4	4940001	4990000	3.2931	0.544118
4	28680001	28730000	3.81043	0.543986
14	61460001	61510000	3.87344	0.543956
2	31160001	31210000	3.51475	0.543726	SCN3A
3	64260001	64310000	3.60538	0.543158
13	30720001	30770000	3.6446	0.542907
6	116320001	116370000	3.25651	0.542725	ZFYVE28
14	23240001	23290000	3.24536	0.542614	RPS20|LYN
1	103400001	103450000	3.21367	0.542553
16	43880001	43930000	3.32022	0.542533	SLC25A33|TMEM201
22	10380001	10430000	3.45925	0.542466	LRRFIP2
25	25300001	25350000	3.33301	0.541885	GSG1L|KIAA0556
26	38620001	38670000	3.75108	0.541562
4	80840001	80890000	3.12715	0.541516	SUGCT
19	36720001	36770000	3.12643	0.541485
8	85680001	85730000	3.54611	0.54102	LOC787410
2	300001	350000	4.17718	0.540984	LGSN
21	25500001	25550000	3.5866	0.540682	ANKRD34C|TMED3
21	25580001	25630000	3.51502	0.540636	KIAA1024
16	28540001	28590000	3.25336	0.540541	ENAH
19	16280001	16330000	3.55562	0.540416	ASIC2
12	9260001	9310000	3.52933	0.540351	LOC100141168
2	54660001	54710000	2.81374	0.54023
8	84700001	84750000	4.06198	0.539432
28	35280001	35330000	3.40265	0.538462
15	39500001	39550000	3.46956	0.537864
19	15320001	15370000	4.24652	0.537698
11	59000001	59050000	3.26495	0.537267	LRRTM4
8	84640001	84690000	3.12152	0.537234	WNK2
26	38280001	38330000	3.60625	0.536585	RAB11FIP2
13	30680001	30730000	3.73125	0.536585
21	4220001	4270000	3.60057	0.536193	GABRA5
6	68080001	68130000	4.14667	0.535797
20	39980001	40030000	3.79015	0.535792	ADAMTS12
29	36680001	36730000	3.67879	0.535714
4	29060001	29110000	3.39348	0.534676	MACC1|ITGB8
12	24120001	24170000	3.62065	0.534606	TRPC4
2	91480001	91530000	3.07067	0.534247	CYP20A1
4	29320001	29370000	3.63189	0.533898	ABCB5
4	28540001	28590000	3.3832	0.533835	TMEM196
22	44740001	44790000	3.2421	0.533333	ERC2
22	44680001	44730000	3.59861	0.533333	ERC2
15	84660001	84710000	3.8976	0.533333	LOC617614|LOC509025
22	10220001	10270000	3.45411	0.533133	STAC
1	103740001	103790000	3.6024	0.532353
21	960001	1010000	3.32035	0.532213
9	39320001	39370000	4.09802	0.532051	RPF2|GTF3C6
6	51340001	51390000	3.43809	0.531646
4	75400001	75450000	3.58125	0.53125
4	43420001	43470000	3.60815	0.530744	TMEM60|PHTF2|RSBN1L
17	43180001	43230000	3.25687	0.530488
9	39420001	39470000	2.40329	0.530303	AMD1
26	38640001	38690000	3.78287	0.529577
19	16220001	16270000	3.80177	0.529412	ASIC2
8	12380001	12430000	3.98856	0.529141
12	52580001	52630000	3.51119	0.528986
1	103360001	103410000	3.60359	0.528846
5	111520001	111570000	3.3596	0.528169	TNRC6B
2	91180001	91230000	3.53295	0.52809	ICA1L|WDR12
21	43500001	43550000	3.3901	0.528061	NPAS3
4	44040001	44090000	3.97621	0.528017	FAM185A|CCDC146
9	65260001	65310000	3.41802	0.527473	CEP162|MRAP2
15	39480001	39530000	3.81379	0.527241
1	114800001	114850000	2.92891	0.526984
9	33980001	34030000	3.54452	0.526946
19	15240001	15290000	3.73952	0.526807
1	103040001	103090000	3.93477	0.526733
9	33540001	33590000	3.25107	0.526316
26	38520001	38570000	3.66508	0.525862
12	52560001	52610000	3.62972	0.525714
22	10860001	10910000	3.37015	0.525	C22H3orf35|GOLGA4|ITGA9
15	84720001	84770000	2.96624	0.524038	LOC112441561
29	12760001	12810000	2.7385	0.523918	PRCP
6	116780001	116830000	3.57206	0.523677	FGFR3|LOC112447024|TACC3
23	45140001	45190000	3.03369	0.523109	LOC104969833|SMIM13
27	27020001	27070000	3.20293	0.523046
7	640001	690000	3.2502	0.522807	CNOT6
20	4800001	4850000	3.90165	0.522807	CREBRF|BNIP1
12	11420001	11470000	3.17071	0.522388	MTRF1
28	5840001	5890000	3.79944	0.522205	NTPCR|PCNX2
4	28860001	28910000	3.4235	0.521866	MACC1
6	116340001	116390000	3.25651	0.52149	ZFYVE28|MXD4|HAUS3
26	440001	490000	3.48687	0.521368
27	21460001	21510000	3.41758	0.520958	TUSC3
9	65180001	65230000	3.5873	0.520833	CEP162
1	103700001	103750000	3.64751	0.520124
3	5380001	5430000	3.52088	0.519856
2	91340001	91390000	3.08491	0.519337	NBEAL1
9	65600001	65650000	3.66703	0.51928
12	29400001	29450000	3.16913	0.51928
20	10120001	10170000	4.14515	0.518968	SMN2|NAIP
5	111360001	111410000	3.41906	0.51875	FAM83F|TNRC6B
3	64740001	64790000	3.90813	0.518672
10	60380001	60430000	3.40347	0.518672	ATP8B4
29	300001	350000	3.4186	0.517766	LOC789688
20	66660001	66710000	3.16253	0.517544	UBE2QL1
16	14060001	14110000	3.20439	0.517241
6	68260001	68310000	3.18655	0.516949	USP46
1	18820001	18870000	3.81943	0.516949
11	66700001	66750000	3.45094	0.516729	CNRIP1
11	58900001	58950000	3.64263	0.51663	LRRTM4
2	105680001	105730000	3.459	0.516588
4	44100001	44150000	2.85922	0.516129	FAM185A|FBXL13
14	68220001	68270000	3.66157	0.515947
9	65420001	65470000	3.41316	0.515829	CYB5R4
17	59120001	59170000	3.68544	0.515625
23	45380001	45430000	3.87146	0.5154	TMEM14C|PAK1IP1|MAK
21	15920001	15970000	3.8399	0.515397	SV2B
28	35260001	35310000	3.40265	0.515091
17	13080001	13130000	3.51176	0.515	OTUD4
6	51080001	51130000	3.4102	0.514957
27	27040001	27090000	3.35034	0.51462	PURG
9	65160001	65210000	3.5873	0.514235	CEP162
11	66500001	66550000	3.64537	0.514	C1D
23	45420001	45470000	3.66829	0.513308	PAK1IP1|LOC520336
21	15940001	15990000	3.8399	0.512864	SV2B
1	103820001	103870000	4.28188	0.5125
3	50080001	50130000	2.55302	0.512397	LOC112445988|DR1
18	44760001	44810000	4.04208	0.512329	GPI|KIAA0355
7	90260001	90310000	3.36138	0.512275	ADGRV1
4	5420001	5470000	3.42056	0.512035	FIGNL1|DDC
19	41080001	41130000	3.51335	0.511848	KRT23
4	111200001	111250000	3.27386	0.511482	CNTNAP2
23	45320001	45370000	3.64011	0.510695	GCM2|SYCP2L|MAK
8	800001	850000	3.47478	0.510204	PALLD
5	75820001	75870000	3.26824	0.510067	ELFN2
2	54040001	54090000	3.03254	0.509852
4	4960001	5010000	3.2931	0.509217
9	34000001	34050000	4.36897	0.508911
11	67100001	67150000	3.71705	0.508816	ARHGAP25
4	80980001	81030000	3.54767	0.508427	CDK13
3	53320001	53370000	3.81433	0.508108	LRRC8D
13	48180001	48230000	3.14347	0.508108	CRLS1|LRRN4
3	12580001	12630000	3.0727	0.508065	FCRL1
16	8680001	8730000	3.73208	0.50774
4	43500001	43550000	3.08762	0.507599	RSBN1L
27	21400001	21450000	3.40196	0.507407	TUSC3
10	60320001	60370000	4.09174	0.507216	ATP8B4
27	27000001	27050000	3.50384	0.507128	TEX15
8	14500001	14550000	3.82413	0.506089
4	28920001	28970000	3.20205	0.506024	MACC1
1	103160001	103210000	3.2386	0.505774
13	72200001	72250000	3.08474	0.504464	IFT52|MYBL2
21	980001	1030000	3.32035	0.504425
28	36000001	36050000	3.55883	0.504348	SH2D4B
24	15260001	15310000	4.11703	0.504348
13	47820001	47870000	3.59185	0.504202	SHLD1
4	5400001	5450000	3.42056	0.504098	DDC
29	12740001	12790000	2.60128	0.503356	DDIAS|PRCP
23	45160001	45210000	3.45697	0.503132	LOC104969833|SMIM13|ELOVL2
24	39320001	39370000	3.25353	0.503125
1	146720001	146770000	3.59512	0.502793
11	68120001	68170000	3.68079	0.502732	ANXA4
8	83160001	83210000	3.19345	0.502304	HABP4|CDC14B
4	28760001	28810000	3.46759	0.502101	MACC1
20	2920001	2970000	4.16031	0.502041	RANBP17
2	43500001	43550000	3.29452	0.501618	PRPF40A|FMNL2
2	54100001	54150000	3.11322	0.501393
2	54240001	54290000	3.50344	0.501333
6	21080001	21130000	3.76022	0.501099
6	21540001	21590000	3.82466	0.500945
8	94320001	94370000	3.56057	0.500914
21	4200001	4250000	3.60057	0.500782
5	111460001	111510000	3.37436	0.5	TNRC6B
4	80940001	80990000	3.0369	0.5	CDK13
26	31480001	31530000	2.93124	0.5	BBIP1|SHOC2
12	52600001	52650000	3.28107	0.5
7	17500001	17550000	3.42921	0.49866	LOC518134
22	6100001	6150000	3.27186	0.498645	STT3B
29	22520001	22570000	3.79588	0.498489	ANO5
20	3000001	3050000	4.20974	0.498113	RANBP17
18	21940001	21990000	3.11334	0.498113	RPGRIP1L
18	21660001	21710000	3.52363	0.498084	CHD9
26	31680001	31730000	3.65031	0.497992
26	38160001	38210000	4.27799	0.497797
28	33460001	33510000	3.83926	0.49763
4	113080001	113130000	4.09558	0.497288	GIMAP4|GIMAP7
4	74500001	74550000	3.47584	0.497268	GTPBP10|CFAP69
20	39960001	40010000	3.79015	0.497238	ADAMTS12
1	103420001	103470000	3.36831	0.496994
7	300001	350000	3.90323	0.496957	LOC107131408
13	40700001	40750000	3.69714	0.496829
20	66680001	66730000	3.16253	0.496815	UBE2QL1
17	43020001	43070000	3.70152	0.496437
20	2840001	2890000	3.63066	0.496241	RANBP17
28	5860001	5910000	3.79944	0.496075	NTPCR|PCNX2
17	7260001	7310000	3.44048	0.495908	LRBA
8	14480001	14530000	3.82413	0.495868
23	6760001	6810000	3.84105	0.49511
28	9940001	9990000	3.23993	0.494715	RYR2
22	10560001	10610000	3.8468	0.494577	TRANK1
18	45360001	45410000	3.96365	0.494037	LOC104970284
11	58720001	58770000	3.33963	0.493827	LRRTM4
2	25440001	25490000	3.54885	0.493776	TLK1
13	40680001	40730000	3.69714	0.493473	NKX2-4
8	84560001	84610000	3.69386	0.493225	WNK2
12	11560001	11610000	3.7448	0.493127	RGCC
29	22540001	22590000	3.71674	0.492683	ANO5
2	91500001	91550000	3.07067	0.492308	CYP20A1|ABI2
26	38540001	38590000	3.27687	0.492308	FAM204A
21	63260001	63310000	3.45057	0.491987
21	940001	990000	3.32035	0.491803
8	14520001	14570000	3.84017	0.490939
11	78180001	78230000	3.526	0.490862	GDF7|LDAH|HS1BP3
7	102040001	102090000	3.63333	0.489919	PAM
11	10120001	10170000	3.35847	0.489865	DQX1|TLX2|PCGF1|LBX2|TTC31|MRPL53|MOGS|WBP1|CCDC142
4	43220001	43270000	3.35991	0.489744	PHTF2|MAGI2
14	31420001	31470000	3.18502	0.489614	ARFGEF1
2	91120001	91170000	3.08058	0.489426	ICA1L|FAM117B
16	12120001	12170000	3.28406	0.488971	GLRX2|TROVE2
6	116740001	116790000	3.28929	0.488943	LETM1|FGFR3
28	5740001	5790000	3.58638	0.488701
29	320001	370000	3.4186	0.488623	LOC789688
5	25060001	25110000	3.43427	0.488235	METAP2|LOC112446660
22	13820001	13870000	3.5348	0.488223	CTNNB1|ULK4
15	33540001	33590000	3.40279	0.487751	JHY
8	49720001	49770000	3.20031	0.487705
28	6120001	6170000	3.25685	0.487539	PCNX2
26	38560001	38610000	3.09069	0.4875	FAM204A
15	53880001	53930000	3.6553	0.486865	POLD3
8	83460001	83510000	3.86043	0.486683	ZNF782
5	111580001	111630000	3.62599	0.486339	TNRC6B
10	27720001	27770000	2.93127	0.485955	LOC100300401|LOC785723
16	9660001	9710000	3.68684	0.485488
20	2880001	2930000	4.07104	0.485477	RANBP17
28	35540001	35590000	3.97276	0.48547	LOC101907929
11	69020001	69070000	3.32662	0.48505	CAPN13
11	66580001	66630000	3.62261	0.484848	PNO1|PPP3R1|WDR92
7	36100001	36150000	3.7794	0.48474
8	84580001	84630000	3.49402	0.484536	WNK2
28	5880001	5930000	3.79944	0.483871	PCNX2
20	12780001	12830000	3.43149	0.483871	MAST4
11	67080001	67130000	3.28279	0.483871	ARHGAP25
7	62840001	62890000	3.47366	0.483713	SPARC
3	53180001	53230000	4.29574	0.483673	ZNF326
23	45300001	45350000	3.64011	0.483077	GCM2|SYCP2L|MAK
4	113000001	113050000	4.19395	0.482979
28	33380001	33430000	3.73894	0.482935	KCNMA1
12	83400001	83450000	3.01356	0.482877	FAM155A
8	103660001	103710000	3.22939	0.482569	WHRN
4	75420001	75470000	3.53623	0.482517
2	126080001	126130000	3.98297	0.482143	SLC9A1
4	28580001	28630000	3.3832	0.482072
5	25040001	25090000	3.21812	0.481771	LOC112446660
25	25280001	25330000	3.33301	0.481663	KIAA0556
2	125160001	125210000	4.75656	0.481481	PTAFR|DNAJC8|EYA3
1	52240001	52290000	2.80405	0.481172	BBX
9	33940001	33990000	3.54452	0.480813	RSPH4A|ZUP1
9	39260001	39310000	3.98535	0.480769	SLC16A10
2	53980001	54030000	3.93103	0.480591
2	25400001	25450000	3.59444	0.480418	TLK1
3	53340001	53390000	3.32575	0.480211	LRRC8D
19	36960001	37010000	3.26952	0.480159	SPOP
8	83800001	83850000	3.5077	0.480122	ZNF484|IARS
16	9180001	9230000	3.94975	0.48
16	45020001	45070000	3.05216	0.479532	SLC45A1|RERE
16	12000001	12050000	3.46631	0.479339	CDC73
2	105660001	105710000	3.459	0.478652
1	103000001	103050000	3.9749	0.478516
18	21960001	22010000	3.0785	0.478431	RPGRIP1L
6	67760001	67810000	3.64675	0.478395	DCUN1D4
4	28780001	28830000	3.14374	0.478261	MACC1
14	31400001	31450000	3.17166	0.478125	ARFGEF1
10	58640001	58690000	3.69206	0.478114	LYSMD2|SCG3
6	21040001	21090000	4.01466	0.477922
19	15360001	15410000	3.465	0.477718
10	31520001	31570000	3.14189	0.477509
16	14080001	14130000	3.20439	0.477435
1	103720001	103770000	3.6024	0.477352
2	73220001	73270000	3.78102	0.476768	CLASP1
9	65140001	65190000	3.5873	0.475751	CEP162
19	40660001	40710000	3.13536	0.475676	IGFBP4|TNS4
16	8740001	8790000	3.41816	0.47546
21	2460001	2510000	3.24995	0.4752
4	4700001	4750000	3.43433	0.47504	COBL
6	16560001	16610000	3.48717	0.474708	ETNPPL
8	49740001	49790000	3.20031	0.474501
2	91300001	91350000	3.97513	0.474227	CARF|NBEAL1
27	21600001	21650000	3.60962	0.473318
10	14960001	15010000	3.07634	0.473068	PIAS1
12	13860001	13910000	3.69595	0.472603	ENOX1
5	20280001	20330000	3.93717	0.472492
14	68240001	68290000	3.66157	0.472403
13	47860001	47910000	3.51064	0.472172	SHLD1
28	34420001	34470000	3.48108	0.471579
3	53380001	53430000	3.39146	0.471429	LRRC8D
12	29280001	29330000	3.30438	0.471074
19	16200001	16250000	3.80177	0.471028	ASIC2
9	37980001	38030000	4.12197	0.471002
17	58960001	59010000	3.45149	0.470874
10	60540001	60590000	4.34366	0.47079
3	60580001	60630000	3.39351	0.470745
1	50280001	50330000	3.1849	0.470681	CBLB
26	31460001	31510000	2.93124	0.470395	BBIP1|SHOC2|PDCD4
11	95220001	95270000	3.37999	0.470199
9	39040001	39090000	3.53526	0.469438	REV3L
25	15300001	15350000	3.21483	0.469027	LOC100296255
3	64240001	64290000	3.60538	0.469008
4	74160001	74210000	3.10319	0.469003
28	100001	150000	3.33225	0.468944
5	19280001	19330000	4.04553	0.468641	POC1B
5	95520001	95570000	3.1649	0.468635
3	74440001	74490000	3.87807	0.468354
9	65580001	65630000	3.13428	0.468235
8	94300001	94350000	3.56057	0.468165	LOC513099
28	5820001	5870000	3.69152	0.468053	NTPCR
8	84620001	84670000	3.12152	0.467857	WNK2
18	16340001	16390000	3.87436	0.467775
28	34460001	34510000	3.74751	0.467714
5	18980001	19030000	3.15915	0.467672
15	84540001	84590000	3.90539	0.467532
8	83200001	83250000	4.10316	0.467136	CDC14B
17	31500001	31550000	3.12918	0.467018
23	45400001	45450000	3.66829	0.466919	TMEM14C|PAK1IP1|MAK|LOC520336
7	62820001	62870000	3.85255	0.466877
2	73040001	73090000	3.79752	0.466867	CLASP1
2	57740001	57790000	3.35943	0.466837
21	4240001	4290000	3.60057	0.466667	GABRA5
19	40680001	40730000	3.00642	0.466346	IGFBP4|TNS4
17	52300001	52350000	3.07333	0.466192	CDK2AP1|C17H12orf65|MPHOSPH9
10	60680001	60730000	4.07991	0.466019	DTWD1|FAM227B
3	53280001	53330000	3.79979	0.465318	LRRC8D
4	28560001	28610000	3.3832	0.465251
27	11440001	11490000	3.42662	0.465209
28	5720001	5770000	3.46595	0.464968
22	10660001	10710000	3.432	0.464646	TRANK1|DCLK3
10	58400001	58450000	3.07604	0.464646	LOC101905723|LEO1
3	64680001	64730000	3.76738	0.464516
10	75120001	75170000	3.68749	0.464516	KCNH5
11	58960001	59010000	3.74907	0.464444	LRRTM4
9	33760001	33810000	3.7054	0.464286	RFX6
26	38300001	38350000	4.15883	0.464286	RAB11FIP2
22	44780001	44830000	2.62643	0.464286	ERC2
11	58940001	58990000	3.74907	0.464286	LRRTM4
27	21560001	21610000	3.52487	0.464088	TUSC3
4	28800001	28850000	3.4276	0.463918	MACC1
3	64040001	64090000	3.3691	0.463023
4	28600001	28650000	3.03003	0.462921
11	68100001	68150000	3.68079	0.462555	ANXA4
11	66460001	66510000	3.35767	0.462366	C1D
1	105280001	105330000	3.59027	0.462243
9	60780001	60830000	3.3909	0.461883	RRAGD|UBE2J1
4	43300001	43350000	3.10072	0.461538	PHTF2
22	50060001	50110000	2.59263	0.461538	IFRD2|SEMA3B|GNAI2|LSMEM2
1	103180001	103230000	3.2386	0.461538
11	640001	690000	3.13422	0.461358
13	48160001	48210000	3.14347	0.461111	MCM8|CRLS1
6	16540001	16590000	3.33706	0.460417	ETNPPL
21	2480001	2530000	3.24995	0.460227
3	64660001	64710000	3.62572	0.460094
14	61620001	61670000	3.57136	0.459877
8	83440001	83490000	3.37234	0.459364	ZNF782
7	280001	330000	3.90323	0.459108	LOC107131408
5	65540001	65590000	3.85699	0.459016	SYCP3|GNPTAB|CHPT1
4	28480001	28530000	3.15335	0.458955	TMEM196
20	66700001	66750000	3.16253	0.458874	UBE2QL1
20	2980001	3030000	4.20974	0.458861	RANBP17
11	68200001	68250000	3.60181	0.458613	SNRNP27|GMCL1
6	51660001	51710000	3.56939	0.457944
9	60760001	60810000	3.34184	0.457921	RRAGD
11	74940001	74990000	3.30206	0.457746	PFN4|FAM228A|TP53I3|FAM228B
4	35120001	35170000	3.05728	0.457711
11	67140001	67190000	3.71705	0.457627	ARHGAP25
16	8820001	8870000	2.95959	0.457565
6	67740001	67790000	3.60412	0.457317	DCUN1D4
19	36800001	36850000	3.32994	0.457213	TAC4|KAT7
9	38080001	38130000	3.5757	0.457077
13	28660001	28710000	3.06155	0.457031	FRMD4A
16	9080001	9130000	3.49904	0.456853
4	113260001	113310000	4.39777	0.456753	GIMAP6|LOC615733|GIMAP7
28	34400001	34450000	3.48108	0.456679
11	66520001	66570000	3.64537	0.456679	WDR92
12	11440001	11490000	3.1595	0.455919	MTRF1|NAA16
9	33120001	33170000	3.31862	0.455782	NUS1|NEPN
2	73460001	73510000	3.68358	0.45539
17	43160001	43210000	3.25687	0.454855
4	41560001	41610000	3.08073	0.454839
12	48960001	49010000	3.48818	0.454819
10	60520001	60570000	3.5168	0.454704
21	4140001	4190000	4.00611	0.454545	GABRB3
2	48620001	48670000	3.57314	0.454286
23	10080001	10130000	3.41262	0.454148	BRPF3
8	83600001	83650000	3.63482	0.454098
4	29280001	29330000	3.25593	0.454006
1	113960001	114010000	3.88778	0.453988
3	64280001	64330000	3.5147	0.453704
7	11820001	11870000	3.09926	0.453608	ZSWIM4
5	66640001	66690000	3.33139	0.453608	PAH
11	10100001	10150000	3.35847	0.453216	AUP1|DQX1|TLX2|PCGF1|LBX2|TTC31|HTRA2|LOXL3
18	21560001	21610000	3.3114	0.453125	CHD9
5	19040001	19090000	3.24736	0.452915
17	1	50000	2.98614	0.45283
9	33100001	33150000	3.01681	0.452675	NUS1
2	43540001	43590000	3.29452	0.452206	FMNL2
9	39060001	39110000	3.03916	0.451923	REV3L
19	58520001	58570000	3.28659	0.451681
22	50040001	50090000	2.78949	0.451429	IFRD2|SEMA3B|LSMEM2
8	12480001	12530000	3.7085	0.451314
16	9100001	9150000	2.8821	0.451282
24	13400001	13450000	3.2695	0.451039
10	75140001	75190000	3.30993	0.450928	KCNH5
16	5040001	5090000	3.04599	0.450893	LOC506707|LOC510860
5	95240001	95290000	3.81737	0.45082	PLBD1
4	28940001	28990000	3.20205	0.450801	MACC1
24	39220001	39270000	3.45608	0.450746
6	116760001	116810000	3.57206	0.450425	LETM1|FGFR3
3	60600001	60650000	3.39351	0.450346
4	29200001	29250000	3.45054	0.450311
5	111180001	111230000	3.50889	0.450292	ENTHD1
9	34020001	34070000	4.36897	0.449331
19	36860001	36910000	3.34891	0.44898	FAM117A
15	84900001	84950000	3.81665	0.44898
9	62760001	62810000	3.34813	0.448622	CGA
9	65200001	65250000	3.25315	0.448421	CEP162
19	40980001	41030000	3.55768	0.448276	KRT27|KRT10|KRT28
10	75320001	75370000	3.56172	0.448276	KCNH5
14	68340001	68390000	4.14923	0.447972
18	20540001	20590000	2.77152	0.447368
16	11980001	12030000	3.46631	0.447205	CDC73
17	59140001	59190000	3.58727	0.446985
3	53160001	53210000	4.29574	0.446939
2	91420001	91470000	3.5732	0.446927	NBEAL1
12	52540001	52590000	3.62972	0.446809
4	43320001	43370000	3.31456	0.446494	PHTF2
12	11460001	11510000	3.1595	0.446475	MTRF1|NAA16
11	97320001	97370000	3.29716	0.446254
16	9060001	9110000	3.49904	0.445833
6	20900001	20950000	4.00276	0.445672
16	43900001	43950000	3.32022	0.445585	SLC25A33|TMEM201
29	340001	390000	3.45144	0.445578	LOC789688
27	9600001	9650000	3.42123	0.445545
6	20880001	20930000	3.59986	0.445525
9	62740001	62790000	3.34813	0.445455	CGA
14	620001	670000	3.32083	0.44507	SCX|HSF1|BOP1|MROH1
12	11540001	11590000	3.7448	0.444853
9	39300001	39350000	2.7384	0.444444	RPF2
7	90300001	90350000	3.36138	0.444444	ADGRV1
8	14580001	14630000	3.60874	0.443798
27	9680001	9730000	2.88305	0.443182
4	62980001	63030000	3.22559	0.442922
8	71040001	71090000	3.63601	0.442822
1	105340001	105390000	3.02689	0.442771
4	29220001	29270000	3.45054	0.442623
5	65520001	65570000	3.85699	0.442211	SYCP3|CHPT1
7	580001	630000	3.20853	0.44186	CNOT6
16	44980001	45030000	3.2943	0.44186	RERE
3	73880001	73930000	3.16574	0.441734
18	44480001	44530000	3.80143	0.441589
12	84480001	84530000	3.41876	0.441413
11	660001	710000	3.3598	0.441327	LOC100299995
29	4860001	4910000	3.52331	0.441242
3	74360001	74410000	3.4428	0.441109	PTGER3
16	9040001	9090000	3.65331	0.440789
21	1260001	1310000	3.01095	0.440678
11	61380001	61430000	2.94868	0.440594	EHBP1
11	10140001	10190000	3.36507	0.440559	LBX2|TTC31|MRPL53|MOGS|WBP1|INO80B|CCDC142|RTKN
17	43060001	43110000	3.48644	0.440506
21	43520001	43570000	3.3901	0.440426	NPAS3
25	23720001	23770000	3.51513	0.439673	HS3ST4
1	109740001	109790000	3.07144	0.439394
29	4920001	4970000	3.63225	0.439227
11	66440001	66490000	3.35767	0.439141
12	24100001	24150000	3.53138	0.43913	TRPC4
12	50840001	50890000	3.19839	0.438914	LMO7
2	73420001	73470000	3.68358	0.438776
4	77060001	77110000	3.08131	0.438356	CAMK2B
18	21900001	21950000	3.5581	0.438163	RPGRIP1L
1	51500001	51550000	3.0711	0.438073
18	16360001	16410000	3.87436	0.437838
12	29260001	29310000	3.30438	0.437666	RXFP2
29	36740001	36790000	3.35148	0.437659
13	28100001	28150000	3.10626	0.437632	BEND7
6	16580001	16630000	3.48717	0.437372
27	21380001	21430000	3.40196	0.436842	TUSC3
5	19240001	19290000	4.04553	0.436754
19	41040001	41090000	3.51335	0.436667	KRT12|KRT20
28	35520001	35570000	3.97276	0.436393	LOC101907929
1	103460001	103510000	3.50061	0.436393
8	14340001	14390000	3.51135	0.436261
29	36700001	36750000	3.67879	0.43609
19	40640001	40690000	3.15677	0.435976	IGFBP4|TOP2A
9	65380001	65430000	3.41316	0.435897	CYB5R4
2	25380001	25430000	3.59444	0.435897	TLK1
12	29340001	29390000	3.65769	0.435556
16	9160001	9210000	3.5792	0.435443
28	34480001	34530000	3.74751	0.435252
24	13380001	13430000	3.2695	0.434911
29	36640001	36690000	3.37218	0.43487
18	37220001	37270000	3.72567	0.434783
3	64360001	64410000	3.36882	0.434694
6	35740001	35790000	2.97862	0.434673	FAM13A
3	12560001	12610000	2.7623	0.434447	LOC787904|FCRL1
25	15320001	15370000	3.21483	0.434243	LOC100296255
26	580001	630000	3.13374	0.433962
10	103120001	103170000	2.9719	0.433839	LOC783680|TRIM69
26	31660001	31710000	3.65031	0.433579
14	30720001	30770000	3.26175	0.433551	ADHFE1|VXN
3	64820001	64870000	3.19124	0.433511
2	73140001	73190000	3.85576	0.433486	CLASP1
9	38100001	38150000	3.5757	0.433468
1	103020001	103070000	3.9749	0.4334
14	30740001	30790000	3.57729	0.43319	VXN
6	66680001	66730000	3.36253	0.432967	CNGA1|NIPAL1
13	28640001	28690000	3.37106	0.432967	FRMD4A
18	45260001	45310000	3.92051	0.432927
5	95540001	95590000	3.1649	0.432886
9	65240001	65290000	3.33042	0.432763	CEP162|MRAP2
8	83780001	83830000	3.5077	0.432763	ZNF484
9	77240001	77290000	3.59351	0.432596
8	14540001	14590000	3.84017	0.432584
23	37180001	37230000	3.35868	0.432526	CDKAL1
10	58460001	58510000	3.51558	0.432526	TMOD3
10	75160001	75210000	3.13847	0.432277	KCNH5
29	36780001	36830000	3.15682	0.432203
12	24140001	24190000	3.62065	0.431985	TRPC4
12	9340001	9390000	3.19134	0.431818
3	64560001	64610000	3.60058	0.431068
18	43940001	43990000	3.64485	0.43058
26	38780001	38830000	3.67758	0.430341
20	2860001	2910000	4.07104	0.430279	RANBP17
11	106880001	106930000	2.97055	0.430168	CACNA1B
24	48460001	48510000	3.24854	0.42998	CTIF
28	35300001	35350000	3.43856	0.429238
29	36660001	36710000	3.37218	0.42915
5	28280001	28330000	2.75028	0.429054	SLC4A8
16	14100001	14150000	3.24822	0.428571
11	58920001	58970000	3.49263	0.428298	LRRTM4
10	43440001	43490000	2.7993	0.428177	ATL1
1	103600001	103650000	3.72612	0.428037
6	35720001	35770000	3.09877	0.427957	FAM13A
28	9920001	9970000	3.48121	0.427711	RYR2
1	146740001	146790000	3.59512	0.427632
24	42100001	42150000	2.85628	0.427609	APCDD1
1	36520001	36570000	3.40656	0.427602
17	31480001	31530000	2.9513	0.427518
3	76060001	76110000	3.57764	0.427273
16	480001	530000	3.6085	0.427208	OR5L1
24	39060001	39110000	3.77747	0.427083	EPB41L3
10	48260001	48310000	2.97932	0.426997
20	10080001	10130000	3.92985	0.426966	BDP1|SMN2|SERF1A
12	29440001	29490000	3.17681	0.426966
14	61540001	61590000	3.57739	0.426606	AZIN1
17	35320001	35370000	3.23066	0.426523	KIAA1109
28	34440001	34490000	3.13939	0.42619
23	2720001	2770000	3.41063	0.425926	PRIM2
1	103540001	103590000	3.68661	0.42577
7	17480001	17530000	3.37193	0.425743	LOC518134
3	76080001	76130000	3.57764	0.425373
4	28980001	29030000	3.43541	0.425352	MACC1|ITGB8
4	75380001	75430000	3.58125	0.425121
4	5440001	5490000	3.42056	0.424528	FIGNL1|DDC
20	2940001	2990000	4.16031	0.424354	RANBP17
4	35140001	35190000	3.05728	0.424184
3	64800001	64850000	3.43381	0.424051
16	71200001	71250000	3.26983	0.423913	PPP2R5A
4	28900001	28950000	3.20205	0.423729	MACC1
16	71220001	71270000	3.26983	0.423645	PPP2R5A
25	25320001	25370000	3.08318	0.423503	GSG1L|KIAA0556
28	7060001	7110000	3.65794	0.423345	SLC35F3
3	94540001	94590000	2.95705	0.422925	NRDC|OSBPL9
4	28960001	29010000	3.43541	0.422705	MACC1
6	21060001	21110000	4.01466	0.42268
8	83620001	83670000	3.63482	0.422648
7	62860001	62910000	3.47366	0.422556	SPARC|ATOX1
1	103440001	103490000	3.36831	0.422259
3	75420001	75470000	3.68159	0.422062	LRRC7
29	12720001	12770000	3.15461	0.422053	DDIAS|PRCP
4	112380001	112430000	3.39376	0.42161
2	57720001	57770000	3.35943	0.421348
11	74740001	74790000	3.15876	0.42132
1	145460001	145510000	3.0438	0.421308	PCBP3
17	52280001	52330000	3.07333	0.420664	SBNO1|CDK2AP1|C17H12orf65
9	65440001	65490000	3.41705	0.420635	CYB5R4
1	13140001	13190000	3.35123	0.420635
7	39480001	39530000	3.47621	0.420455	COL23A1
5	111320001	111370000	3.00667	0.420323	FAM83F|GRAP2
5	111600001	111650000	3.43606	0.419825	TNRC6B
12	9240001	9290000	3.51997	0.419773	LOC100141168
2	48640001	48690000	3.57314	0.418919
20	10060001	10110000	3.92985	0.418773	BDP1|SMN2|SERF1A
22	13840001	13890000	3.5348	0.418451	CTNNB1|ULK4
7	110460001	110510000	3.60106	0.418301	CAMK4
3	64580001	64630000	3.60058	0.418259
8	71060001	71110000	3.63601	0.418079
6	21100001	21150000	3.76022	0.417769
3	64640001	64690000	3.62572	0.416961
12	52620001	52670000	3.56079	0.416471
21	15960001	16010000	3.6992	0.416342	SV2B
12	11480001	11530000	3.35836	0.41623	NAA16
20	10100001	10150000	3.84074	0.416196	SMN2|NAIP
2	73400001	73450000	3.67794	0.41604	TSN
4	4980001	5030000	3.11244	0.415638
17	7280001	7330000	3.44048	0.414861	LRBA
22	44720001	44770000	2.97096	0.414414	ERC2
26	38320001	38370000	4.15883	0.414286
6	116720001	116770000	3.16022	0.413965	LETM1|FGFR3
27	26980001	27030000	3.50384	0.413706	TEX15
8	83480001	83530000	3.86043	0.413613	ZNF782
5	19860001	19910000	3.60543	0.413437
7	102020001	102070000	3.63333	0.413276	PAM
2	25460001	25510000	3.43771	0.413174
3	64700001	64750000	3.76738	0.412826
28	36060001	36110000	3.61797	0.412598
14	640001	690000	3.32083	0.412399	SCX|BOP1|MROH1
2	54460001	54510000	3.24751	0.412338
23	6680001	6730000	3.47193	0.412308	LOC112443853|LRRC1
6	66640001	66690000	3.36253	0.411765	NFXL1|CNGA1
5	111500001	111550000	3.37436	0.411765	TNRC6B
29	22500001	22550000	3.79588	0.411765	SLC17A6
11	340001	390000	3.1601	0.411654	TMEM87B|MERTK
29	36760001	36810000	3.15682	0.411616
3	12780001	12830000	2.91308	0.411565	FCRL5
8	83520001	83570000	3.31936	0.411523	CTSV
21	25640001	25690000	3.53129	0.411392
1	18920001	18970000	3.15792	0.41133
11	106860001	106910000	2.97055	0.411268	CACNA1B
25	2600001	2650000	4.14554	0.411135
24	48440001	48490000	3.21801	0.410931	CTIF
19	16300001	16350000	3.13071	0.410667	ASIC2
9	65560001	65610000	3.13428	0.410628
11	61420001	61470000	3.04939	0.410628	EHBP1
20	40100001	40150000	3.3684	0.410615	ADAMTS12
5	79060001	79110000	3.22893	0.410256
3	96280001	96330000	3.10107	0.410256	AGBL4
8	83540001	83590000	3.58417	0.410169	CTSV
16	28620001	28670000	2.93002	0.410112	ENAH
11	320001	370000	3.1601	0.409962	TMEM87B
8	85720001	85770000	3.54611	0.409722
4	62900001	62950000	3.31751	0.409669	BMPER
26	44220001	44270000	3.07081	0.409639	LHPP|FAM53B
7	47240001	47290000	3.69325	0.409556	LOC112447422|SLC25A48
21	4160001	4210000	4.00611	0.409496
16	7860001	7910000	3.41965	0.409396
19	44280001	44330000	2.86927	0.409091	FZD2|GPATCH8
5	111480001	111530000	3.37436	0.408638	TNRC6B
11	66480001	66530000	3.64537	0.408377	C1D
9	60020001	60070000	2.88913	0.408284	BACH2
3	61220001	61270000	3.8111	0.40824
12	83420001	83470000	3.01356	0.40824
18	44500001	44550000	3.80143	0.408213
15	12880001	12930000	3.2316	0.408072
9	65020001	65070000	3.34126	0.407895
10	120001	170000	3.02297	0.40747
3	64780001	64830000	3.43381	0.407407
23	37160001	37210000	3.35868	0.40729	CDKAL1
3	64020001	64070000	3.3691	0.406557
23	6660001	6710000	3.61601	0.4064	LRRC1
2	20780001	20830000	2.7418	0.406375	HOXD8|HOXD10|HOXD11|HOXD12|HOXD13|EVX2|HOXD9
7	47220001	47270000	3.34158	0.406196	LOC112447422|SLC25A48
1	102960001	103010000	3.26552	0.405685
29	800001	850000	3.5712	0.405303
16	9260001	9310000	2.90595	0.405063
20	40020001	40070000	3.70259	0.405034	ADAMTS12
2	31180001	31230000	3.51475	0.404922	SCN3A
28	33480001	33530000	3.5711	0.404762	DLG5
11	68180001	68230000	3.60181	0.404639	GMCL1
24	39360001	39410000	3.01402	0.404255
3	74560001	74610000	3.39792	0.404092
11	78160001	78210000	2.94958	0.403909	GDF7|LDAH
20	2760001	2810000	3.18825	0.403785	RANBP17
11	95240001	95290000	3.37999	0.403727
16	7720001	7770000	4.0797	0.403646
2	91240001	91290000	3.96281	0.403458	CARF
5	65500001	65550000	3.85699	0.403226	SYCP3|MYBPC1|CHPT1
4	74120001	74170000	3.21233	0.403153
4	74460001	74510000	3.25228	0.403131	CFAP69
19	36660001	36710000	3.43786	0.403042	LOC100196902|DLX3|DLX4
1	114780001	114830000	2.92891	0.402778
10	75300001	75350000	3.56172	0.402469	KCNH5
28	5760001	5810000	3.7947	0.402353
4	74040001	74090000	2.73251	0.401338
5	25560001	25610000	2.70205	0.401316	NCKAP1L
10	103140001	103190000	2.97914	0.40121	TRIM69
1	109800001	109850000	3.09403	0.401028
22	10200001	10250000	3.45411	0.400922	STAC
14	68360001	68410000	3.5311	0.400911
20	12940001	12990000	3.45335	0.400853	MAST4
4	112980001	113030000	4.19395	0.400387	GIMAP7
4	73000001	73050000	3.7721	0.400366	ZNF804B
28	6100001	6150000	3.33195	0.40027	PCNX2
6	67700001	67750000	3.60412	0.4	DCUN1D4
4	80800001	80850000	3.0443	0.4	SUGCT
3	75900001	75950000	2.96353	0.4
3	73860001	73910000	3.46399	0.4
3	64540001	64590000	3.55848	0.4
16	8420001	8470000	3.00717	0.4
22	10400001	10450000	2.99978	0.399471	LRRFIP2
4	80820001	80870000	3.12715	0.399361	SUGCT
19	16180001	16230000	3.80177	0.399351	ASIC2
16	10300001	10350000	3.14425	0.399351
18	21540001	21590000	3.15569	0.399083	LOC112442284|CHD9
3	59520001	59570000	3.59397	0.399038	CTBS|SPATA1
29	22560001	22610000	3.62118	0.398981	ANO5
12	29300001	29350000	3.30438	0.398892
9	60000001	60050000	2.73689	0.398876	BACH2
10	58440001	58490000	3.35025	0.39881	LOC101905723|LEO1|TMOD3
8	71080001	71130000	3.63601	0.398792
28	10080001	10130000	3.76753	0.398724	RYR2
29	440001	490000	3.58241	0.398431
5	83820001	83870000	3.19724	0.398417	BHLHE41|SSPN|RASSF8
10	27740001	27790000	3.15193	0.398287	LOC785723|LOC785683
3	76040001	76090000	3.57764	0.398169
9	33360001	33410000	3.22682	0.397661	ROS1
8	83560001	83610000	3.58417	0.397647
6	51320001	51370000	3.43809	0.397399
16	12100001	12150000	3.28406	0.397163	GLRX2|CDC73
6	51120001	51170000	3.41956	0.397004
11	78200001	78250000	3.526	0.396825	GDF7|HS1BP3
25	27520001	27570000	2.57285	0.396667	SLC5A2|C25H16orf58|LOC783313|AHSP
18	16320001	16370000	3.87436	0.396648
2	91320001	91370000	3.08491	0.39661	NBEAL1
26	31580001	31630000	3.43523	0.396552	ADRA2A
11	68080001	68130000	3.68079	0.396518	ANXA4
3	96260001	96310000	3.10107	0.396465	AGBL4
29	38440001	38490000	4.13932	0.39627	PAG21
3	74380001	74430000	3.4428	0.395833	PTGER3
16	8720001	8770000	3.62935	0.395556
20	2960001	3010000	4.16031	0.395349	RANBP17
15	33560001	33610000	3.40279	0.39486	BSX|JHY
3	12760001	12810000	2.91308	0.394687	FCRL4|FCRL5
22	44700001	44750000	3.59861	0.394558	ERC2
18	47020001	47070000	3.20783	0.394515	ZNF260|ZNF566
18	45280001	45330000	3.92051	0.394393
15	84520001	84570000	3.68549	0.394144
2	73240001	73290000	3.09859	0.394	CLASP1
9	39480001	39530000	3.70122	0.393939	CDK19
22	44560001	44610000	3.52987	0.393939	ERC2
26	600001	650000	3.13374	0.393846
10	58420001	58470000	3.07604	0.393846	LOC101905723|LEO1|TMOD3
4	29260001	29310000	3.25593	0.393836
4	75440001	75490000	3.53623	0.393782
13	28680001	28730000	3.06155	0.393214
3	73900001	73950000	3.16574	0.393048
8	61240001	61290000	2.86421	0.392982	ZCCHC7
15	33520001	33570000	3.39915	0.392857	JHY
23	45280001	45330000	3.50548	0.392777	GCM2|SYCP2L
20	40080001	40130000	3.71202	0.392701	ADAMTS12
27	27060001	27110000	3.35034	0.392562	PURG
4	28880001	28930000	3.4235	0.392523	MACC1
11	62200001	62250000	2.96058	0.392473
11	66420001	66470000	3.35767	0.392461
4	75360001	75410000	3.58125	0.392405
7	17520001	17570000	3.42921	0.392265	LOC518134|LOC508459
9	21320001	21370000	3.47884	0.392202
29	460001	510000	3.17104	0.392045
9	65460001	65510000	3.45069	0.392012	CYB5R4
23	6640001	6690000	3.83505	0.391129	LRRC1
20	12920001	12970000	3.45335	0.391121	MAST4
16	65660001	65710000	3.44112	0.390887
15	53900001	53950000	3.6553	0.390873	POLD3
20	70880001	70930000	3.8976	0.390558
11	10080001	10130000	3.35847	0.390533	DOK1|AUP1|DQX1|TLX2|M1AP|HTRA2|LOXL3
14	23220001	23270000	3.24536	0.390449	LYN
12	52640001	52690000	3.56079	0.390411	SCEL
16	44880001	44930000	3.27268	0.390052	RERE
5	111200001	111250000	3.21011	0.389831	ENTHD1
3	61240001	61290000	3.8111	0.389744
15	53860001	53910000	3.6553	0.389299	POLD3
21	2160001	2210000	3.51236	0.389151
23	45180001	45230000	3.45697	0.389085	LOC104969833|SMIM13|ELOVL2
3	74800001	74850000	3.39096	0.389049	ANKRD13C
8	52840001	52890000	3.74516	0.388889	PRUNE2
6	72220001	72270000	3.08612	0.388781	LOC101902029
1	103900001	103950000	3.04808	0.38843
25	2620001	2670000	4.14554	0.388258	LOC614886|LOC510257|LOC539468
9	50200001	50250000	3.09053	0.388235	CCNC|PRDM13
11	68960001	69010000	3.96218	0.388199	GALNT14
16	10140001	10190000	3.18221	0.388128
28	120001	170000	3.33225	0.387978	LOC531024|LOC104968693
8	83140001	83190000	3.19345	0.387755	HABP4
7	102060001	102110000	3.63333	0.387755	PAM
14	30780001	30830000	3.57729	0.38764	MYBL1
16	260001	310000	2.60193	0.387597
1	114080001	114130000	4.05291	0.387218
21	4180001	4230000	3.61496	0.386992
2	13400001	13450000	3.62484	0.386978	NUP35
28	11600001	11650000	3.43124	0.386449
16	10160001	10210000	3.55628	0.386364
2	31140001	31190000	2.95137	0.386266	SCN3A
11	56900001	56950000	3.38222	0.386243
28	6140001	6190000	3.05973	0.386167	PCNX2
1	13120001	13170000	3.372	0.386111
20	12680001	12730000	3.24739	0.386091	MAST4
11	61440001	61490000	3.04939	0.385965	EHBP1
1	103340001	103390000	3.60359	0.385965
18	21520001	21570000	3.15569	0.385892	LOC112442284|CHD9
19	41100001	41150000	3.42967	0.385776	KRT23
18	21060001	21110000	3.55335	0.385593
15	84160001	84210000	2.61684	0.38535
9	6080001	6130000	3.47939	0.385266
3	74340001	74390000	3.4428	0.384977	PTGER3
20	3020001	3070000	4.20974	0.384977	RANBP17
18	21500001	21550000	3.15569	0.384921	LOC112442284
16	19260001	19310000	3.33034	0.384817	USH2A
17	58920001	58970000	3.76884	0.384778
1	12420001	12470000	3.40927	0.384615
8	6160001	6210000	3.20884	0.384444
26	31500001	31550000	2.93124	0.384384	SHOC2
18	45320001	45370000	3.96365	0.38417	LOC104970284
7	36140001	36190000	3.39366	0.384106
16	45040001	45090000	3.18473	0.384058	SLC45A1
6	116800001	116850000	3.57206	0.383954	TMEM129|LOC112447024|TACC3|SLBP
7	11840001	11890000	3.09926	0.383838	C7H19orf53|MRI1|ZSWIM4|CCDC130
2	13420001	13470000	3.44325	0.383673	NUP35
29	4840001	4890000	3.52331	0.383585
11	61360001	61410000	2.68044	0.383234	EHBP1
8	820001	870000	3.47478	0.382937	PALLD
3	73840001	73890000	3.46399	0.382857	NEGR1
17	58900001	58950000	3.76884	0.382826
11	68220001	68270000	3.60181	0.382812	SNRNP27|GMCL1|MXD1
8	82980001	83030000	3.4876	0.382784	SLC35D2|HSD17B3
3	64720001	64770000	3.41311	0.382743
12	53300001	53350000	3.73425	0.382692
29	4880001	4930000	3.28071	0.38255
6	66660001	66710000	3.36253	0.382418	CNGA1
10	23620001	23670000	3.66691	0.382298
28	5780001	5830000	3.7947	0.382282
7	36160001	36210000	3.39366	0.382042
1	51480001	51530000	3.0711	0.382022
2	125140001	125190000	4.75656	0.381944	ATP5IF1|DNAJC8
24	39380001	39430000	3.01402	0.381924
8	83000001	83050000	3.4876	0.381783	SLC35D2|HSD17B3
11	97340001	97390000	3.29716	0.381538
11	61400001	61450000	3.04939	0.381443	EHBP1
4	73020001	73070000	3.7721	0.381295	ZNF804B
10	58620001	58670000	3.0435	0.381295	LYSMD2|SCG3
9	62320001	62370000	3.16091	0.381282	ORC3|RARS2
3	64000001	64050000	3.3691	0.381148
15	84920001	84970000	3.24647	0.380952
23	46860001	46910000	3.56265	0.380875
4	80860001	80910000	3.12715	0.380805	SUGCT
9	41780001	41830000	2.91004	0.380711	AFG1L
19	58360001	58410000	3.03411	0.380531	SLC39A11
9	62780001	62830000	3.34813	0.380435	CGA
29	38460001	38510000	4.13932	0.380392	PAG21
16	17040001	17090000	3.20645	0.380282
16	71280001	71330000	3.46145	0.38015
15	39520001	39570000	3.45279	0.380048
3	75880001	75930000	3.04906	0.380042
10	58480001	58530000	3.51558	0.379845	TMOD3
3	62880001	62930000	3.39157	0.37963	ADGRL2
1	12440001	12490000	3.41249	0.379433
12	13780001	13830000	3.33267	0.3792	ENOX1
9	77220001	77270000	3.32566	0.378947
2	20800001	20850000	2.7418	0.378906	HOXD11|HOXD12|HOXD13|EVX2
10	31500001	31550000	3.14189	0.378906
11	56880001	56930000	3.38222	0.37884
1	122080001	122130000	2.9016	0.378698	PLSCR1
18	20520001	20570000	2.77152	0.378505
1	52260001	52310000	2.80405	0.378378	BBX
15	54340001	54390000	2.81488	0.378261	LOC512627|SLCO2B1
1	50400001	50450000	3.26143	0.377934	CBLB
18	30720001	30770000	3.10714	0.377834
29	480001	530000	3.86161	0.377358
2	25420001	25470000	3.54885	0.377129	TLK1
14	63680001	63730000	3.16894	0.377104	SNX31
23	2840001	2890000	3.11209	0.376923	PRIM2
22	6180001	6230000	3.36529	0.376751	OSBPL10
3	53400001	53450000	3.23803	0.376731	LRRC8D
20	10020001	10070000	3.58576	0.376325	BDP1
14	31440001	31490000	3.18502	0.376093	ARFGEF1
9	62380001	62430000	3.21679	0.37594	SLC35A1|RARS2
1	52200001	52250000	2.80268	0.37561	BBX
1	103560001	103610000	3.17061	0.375465
3	73820001	73870000	3.46399	0.375439	NEGR1
1	12400001	12450000	3.40927	0.375415
7	36120001	36170000	3.70759	0.375201
5	111620001	111670000	3.43606	0.375	TNRC6B
29	50940001	50990000	3.33854	0.375	LOC613699
18	44740001	44790000	4.04208	0.375	GPI|KIAA0355
18	37000001	37050000	3.80122	0.375
5	45000001	45050000	3.60824	0.374775	MDM2|SLC35E3
19	59020001	59070000	2.72423	0.374613
11	620001	670000	3.13422	0.374118	LOC112448731|ANAPC1
3	50100001	50150000	2.70504	0.374101	LOC112445988|DR1
10	48280001	48330000	2.97932	0.373832
15	36840001	36890000	3.40849	0.373762
12	53280001	53330000	3.73425	0.373383
4	111180001	111230000	3.25569	0.373362	CNTNAP2
21	22380001	22430000	3.55443	0.373272	ZNF592
10	37040001	37090000	2.90211	0.373272	MGA
10	9900001	9950000	3.70151	0.372247	ARSB
4	74180001	74230000	2.58879	0.372159
14	80540001	80590000	3.68907	0.372137
1	52220001	52270000	2.80268	0.372093	BBX
1	50260001	50310000	3.1849	0.372051	CBLB
2	91460001	91510000	2.89509	0.371795	NBEAL1|CYP20A1
27	9700001	9750000	2.8356	0.371711
5	107520001	107570000	3.0815	0.371508	LOC112446768
22	6000001	6050000	3.34115	0.371495	STT3B
28	9820001	9870000	3.2883	0.371429	RYR2
12	29420001	29470000	3.09769	0.371324
28	35240001	35290000	3.40265	0.370874
2	54480001	54530000	3.10304	0.370861
2	54700001	54750000	2.73651	0.370833
10	60001	110000	3.43338	0.370833
17	44540001	44590000	3.42302	0.370813	P2RX2|POLE
6	16640001	16690000	3.441	0.370741	OSTC|RPL34
21	43480001	43530000	3.3901	0.370647	NPAS3
6	68240001	68290000	3.18655	0.370166
20	12740001	12790000	3.29924	0.369928	MAST4
4	74560001	74610000	3.17048	0.369811	HUS1
25	25260001	25310000	3.33301	0.369781	KIAA0556
23	45260001	45310000	3.50548	0.369732	SYCP2L
2	105700001	105750000	2.94477	0.369697
4	5000001	5050000	3.06979	0.369485
17	31300001	31350000	3.23374	0.369025
5	107340001	107390000	3.23442	0.368821	B4GALNT3
28	9800001	9850000	3.2883	0.368821	RYR2
25	27500001	27550000	2.57285	0.368821	ARMC5|SLC5A2|C25H16orf58|TGFB1I1|AHSP
14	12520001	12570000	3.03614	0.368812
5	79040001	79090000	3.22893	0.368764
29	4900001	4950000	3.49476	0.368715
4	77040001	77090000	3.08131	0.368664	CAMK2B
7	39500001	39550000	3.46566	0.36855	COL23A1
3	91440001	91490000	3.37024	0.36853	DHCR24|LEXM|TTC22
1	103880001	103930000	3.04808	0.368286
3	53260001	53310000	2.72935	0.368078
5	105160001	105210000	3.64336	0.368056
23	44180001	44230000	3.12842	0.367788
26	560001	610000	3.13374	0.367769
11	62180001	62230000	2.96058	0.367758
15	4440001	4490000	3.52867	0.367647	PDGFD
6	67720001	67770000	3.60412	0.367491	DCUN1D4
4	41600001	41650000	3.41599	0.367347
5	44980001	45030000	3.60824	0.367257	MDM2
11	680001	730000	3.36871	0.367257	LOC100299995
27	9620001	9670000	3.42123	0.366894
4	77080001	77130000	3.08131	0.366848	YKT6|CAMK2B
5	95280001	95330000	3.06975	0.366577	PLBD1
23	45120001	45170000	2.89337	0.36646	SMIM13|NEDD9
14	30760001	30810000	3.57729	0.36643	VXN
5	107320001	107370000	3.285	0.366412	CCDC77|B4GALNT3
20	39940001	39990000	3.06192	0.366149	ADAMTS12
15	4460001	4510000	3.35578	0.366071	PDGFD
9	36900001	36950000	3.60617	0.366
8	85660001	85710000	3.37714	0.365989	LOC787410
8	12360001	12410000	3.47487	0.365931
6	21460001	21510000	3.41406	0.365904
3	64520001	64570000	3.37398	0.365805
24	57420001	57470000	3.05873	0.365559	NEDD4L
2	114840001	114890000	3.57614	0.365517
10	9920001	9970000	3.70151	0.365344	ARSB
7	680001	730000	2.95011	0.365169
5	72780001	72830000	3.43828	0.365138
27	21920001	21970000	2.74874	0.365079
6	51500001	51550000	3.66379	0.365031
5	19300001	19350000	3.53443	0.364948	POC1B
6	32280001	32330000	3.04663	0.364865	GRID2
3	64500001	64550000	3.67396	0.364504
24	48480001	48530000	3.24854	0.364486	CTIF
9	65120001	65170000	3.06673	0.364407
18	55820001	55870000	2.59214	0.364055	CD37|DKKL1|CCDC155|TEAD2
3	64460001	64510000	3.94306	0.364035
11	68140001	68190000	2.92624	0.363934	GMCL1|ANXA4
9	62400001	62450000	3.08907	0.363919	SLC35A1|RARS2
16	8400001	8450000	3.20892	0.363636
14	80560001	80610000	3.68907	0.363636
5	17000001	17050000	3.13897	0.363465
2	240001	290000	3.27598	0.363409
3	53200001	53250000	3.0744	0.363388	ZNF326
8	53120001	53170000	3.05238	0.363257
5	95380001	95430000	2.93484	0.362989	ATF7IP
22	11000001	11050000	2.64352	0.362924	ITGA9
17	6280001	6330000	3.13617	0.362712	FAM160A1
8	53220001	53270000	2.6906	0.362661	VPS13A
26	38800001	38850000	3.11166	0.362637
11	10020001	10070000	3.26549	0.362445	M1AP
8	84540001	84590000	3.69386	0.362434	WNK2
16	71260001	71310000	3.46145	0.362416
3	75440001	75490000	3.68159	0.362031	LRRC7
26	28780001	28830000	3.40503	0.361953
23	10060001	10110000	3.41262	0.361878	MAPK13
21	22240001	22290000	3.50341	0.361702	ZNF774|ZSCAN2
14	30800001	30850000	2.9605	0.361702	MYBL1
5	55040001	55090000	2.87318	0.361446
6	21560001	21610000	3.2179	0.361423
8	14360001	14410000	3.51135	0.361399
21	22360001	22410000	3.52506	0.361233	SEC11A|ZNF592
7	62800001	62850000	3.85255	0.361111
18	21880001	21930000	3.5581	0.361111
9	6060001	6110000	3.47939	0.361027
14	1020001	1070000	3.18399	0.36087	CCDC166|ZNF623|IQANK1|FAM83H|MAPK15
5	95220001	95270000	3.81737	0.360845	GUCY2C
5	65480001	65530000	3.61655	0.360759	MYBPC1|CHPT1
17	10680001	10730000	3.66449	0.360759
1	7220001	7270000	3.65252	0.360714	LOC615183|N6AMT1|LTN1
19	58500001	58550000	3.28659	0.360691	SLC39A11
1	105260001	105310000	3.32818	0.360656
19	41140001	41190000	3.27809	0.360619	KRT39|KRT40
3	91420001	91470000	3.37024	0.360587	DHCR24|LEXM
4	4680001	4730000	3.43433	0.360258	COBL
22	10580001	10630000	3.40033	0.360248	TRANK1
2	51480001	51530000	3.38012	0.360231
7	47200001	47250000	3.34158	0.360153
4	81000001	81050000	3.54767	0.360097	CDK13
7	110480001	110530000	3.60106	0.359813	CAMK4
8	14600001	14650000	3.5812	0.359736
21	14440001	14490000	2.93475	0.359551
29	50920001	50970000	3.33854	0.359375	IFITM3|IFITM1|LOC613699
1	104180001	104230000	3.63788	0.358852
29	39040001	39090000	3.48069	0.358804
29	15000001	15050000	3.48115	0.358799
14	31160001	31210000	4.14322	0.358621	PPP1R42|COPS5
2	25480001	25530000	3.26094	0.358566	LOC101905343|GORASP2
17	29440001	29490000	2.92629	0.358491	PGRMC2
8	61220001	61270000	2.86421	0.358382	ZCCHC7
22	10980001	11030000	2.64352	0.358079	ITGA9
10	76040001	76090000	3.57816	0.357616	LOC100850347|SYNE2
12	23720001	23770000	3.39712	0.357488
9	65860001	65910000	2.87701	0.357349	THEMIS
8	71120001	71170000	3.44998	0.357143
7	660001	710000	2.93345	0.357143	CNOT6
4	80920001	80970000	3.0369	0.357143	MPLKIP|CDK13|SUGCT
10	37120001	37170000	2.89056	0.357143	MGA
1	82080001	82130000	3.28542	0.356998	C1H3orf70|VPS8
10	83420001	83470000	3.50782	0.356822	RGS6
6	16620001	16670000	3.441	0.356792	OSTC
17	13160001	13210000	3.46844	0.356757	ABCE1|ANAPC10
21	920001	970000	2.86304	0.356522
15	83760001	83810000	3.58037	0.356269
5	19720001	19770000	3.54659	0.356187
14	78360001	78410000	3.81189	0.356164	RALYL
6	48340001	48390000	3.54487	0.356115
9	65680001	65730000	3.76424	0.356089	THEMIS
17	6140001	6190000	3.43845	0.355799	FAM160A1
12	60700001	60750000	3.73923	0.355705	SLITRK6
21	63200001	63250000	3.28908	0.355457
3	62900001	62950000	3.39157	0.355438	ADGRL2
11	68160001	68210000	2.75662	0.355401	GMCL1|ANXA4
1	37420001	37470000	2.91149	0.355392	EPHA3
18	55840001	55890000	2.93254	0.355311	DKKL1|PTH2|SLC17A7|CCDC155|GFY|TEAD2
9	101660001	101710000	3.39547	0.355243	RPS6KA2
3	57900001	57950000	3.14837	0.355204	COL24A1
20	10040001	10090000	3.69571	0.354776	BDP1
13	48980001	49030000	2.77419	0.354545
8	14140001	14190000	3.22767	0.354386
4	5380001	5430000	3.20592	0.354037	DDC
16	9740001	9790000	3.03644	0.354037
2	14520001	14570000	3.58993	0.353933	PPP1R1C
7	42860001	42910000	3.71732	0.353896	LOC100300085|LOC112447517
24	13260001	13310000	3.88269	0.353825
4	43520001	43570000	3.02864	0.353698	RSBN1L
6	35700001	35750000	3.09877	0.353612	FAM13A
9	65400001	65450000	3.41316	0.353579	CYB5R4
4	29180001	29230000	3.26119	0.353535
5	28300001	28350000	2.99521	0.353414	SLC4A8
7	72600001	72650000	3.46945	0.353374
17	31460001	31510000	3.10239	0.353365
14	68200001	68250000	3.55323	0.353222
20	66640001	66690000	2.95277	0.353116
9	73060001	73110000	2.96333	0.35305	HBS1L
1	19040001	19090000	3.37828	0.352941
16	44900001	44950000	3.27268	0.352751	RERE
18	3440001	3490000	3.37995	0.352727	CNTNAP4
3	12420001	12470000	3.41603	0.352574	LOC531264
19	40700001	40750000	3.01754	0.352564	TNS4
3	61300001	61350000	3.40895	0.352342
1	50040001	50090000	3.4962	0.352273	ALCAM
6	32260001	32310000	3.04663	0.352217	GRID2
14	68320001	68370000	4.14923	0.352
29	14980001	15030000	3.22324	0.351438
29	4940001	4990000	3.63225	0.351418
29	9280001	9330000	3.47677	0.351282	EED
12	11520001	11570000	3.7448	0.35124
7	90240001	90290000	3.41813	0.351064	ADGRV1
1	103920001	103970000	2.86141	0.35084
3	98280001	98330000	2.82156	0.35061	TRABD2B
23	46880001	46930000	3.27349	0.350584
4	35100001	35150000	2.92445	0.350575
26	28800001	28850000	3.40503	0.350482
26	31600001	31650000	3.43523	0.35023
18	43860001	43910000	3.38379	0.350211	PEPD
29	36300001	36350000	3.34269	0.350093	APLP2
9	60700001	60750000	2.98817	0.35	ANKRD6
5	7560001	7610000	3.12902	0.35	NAV3
3	98360001	98410000	3.18561	0.35	TRABD2B
21	860001	910000	3.39547	0.35
8	83760001	83810000	3.16272	0.349892	ZNF484
8	83580001	83630000	3.35957	0.349882
16	71240001	71290000	3.06517	0.349862	PPP2R5A
22	10880001	10930000	3.09355	0.34981	C22H3orf35|GOLGA4|ITGA9
23	44140001	44190000	3.24056	0.349776	EDN1
6	48360001	48410000	3.54487	0.34958
18	20500001	20550000	2.83105	0.349345
5	105180001	105230000	3.56162	0.348915
8	780001	830000	3.37036	0.348525	PALLD
10	61040001	61090000	3.53891	0.348515	COPS2|GALK2
19	28140001	28190000	3.28539	0.348485	MYH10
17	43080001	43130000	3.48644	0.348361
26	460001	510000	3.48687	0.348018
3	64840001	64890000	3.19124	0.347938
7	62780001	62830000	3.85255	0.347899	FAT2
28	35980001	36030000	3.55883	0.347763	SH2D4B
8	82820001	82870000	3.30295	0.347722
2	220001	270000	2.9295	0.347692
5	25580001	25630000	3.02096	0.347682	GTSF1|NCKAP1L
2	54500001	54550000	3.10304	0.347291
8	82840001	82890000	2.84868	0.347162
1	114820001	114870000	2.92891	0.347079
27	11460001	11510000	3.14365	0.346939
6	72240001	72290000	3.08612	0.346899	LOC101902029
3	5360001	5410000	3.52088	0.34684
16	280001	330000	2.60193	0.346821
27	6340001	6390000	3.60392	0.346693
10	75380001	75430000	3.53711	0.346578
28	5700001	5750000	3.08432	0.346555
12	29460001	29510000	3.17681	0.346154
10	27660001	27710000	4.01925	0.345781	LOC781758|LOC781713
18	3420001	3470000	3.37995	0.345351	CNTNAP4
19	41120001	41170000	3.27809	0.345263	KRT39|KRT23
28	5900001	5950000	3.46639	0.34517	PCNX2
6	20820001	20870000	3.10584	0.345154
8	83220001	83270000	4.10316	0.345088	CDC14B
1	50680001	50730000	3.05277	0.344894
1	95580001	95630000	3.31301	0.34471
8	83340001	83390000	3.3415	0.344689	AAED1
16	28460001	28510000	3.24583	0.344681	LBR
15	79680001	79730000	3.40054	0.344595	LOC100299725|LOC100300575|LOC100299808|LOC100299764
17	31520001	31570000	3.12918	0.344418
24	13680001	13730000	3.81136	0.344371
11	64540001	64590000	3.05468	0.344231
12	9220001	9270000	3.51997	0.344178	LOC100141168
29	9260001	9310000	3.1971	0.34413	EED
29	12700001	12750000	3.15461	0.34413	DDIAS|PRCP
12	84240001	84290000	3.50407	0.344111	MYO16
5	66660001	66710000	3.33139	0.344086	PAH
2	53180001	53230000	3.64903	0.344051	ARHGAP15
11	69200001	69250000	2.72786	0.343902	LCLAT1
5	58440001	58490000	3.73691	0.343811	LOC507560|OR6C68
22	18760001	18810000	3.61977	0.343658	GRM7
17	58940001	58990000	3.45149	0.343602
18	44720001	44770000	3.29991	0.343284	KIAA0355
7	36080001	36130000	3.7794	0.343023
17	7240001	7290000	3.44048	0.342975	MAB21L2|LRBA
9	101640001	101690000	3.39547	0.342809	RPS6KA2
15	13460001	13510000	3.23344	0.342733
3	98320001	98370000	2.78671	0.342697	TRABD2B
9	73080001	73130000	2.96333	0.342679	HBS1L
14	31140001	31190000	3.81962	0.34264	PPP1R42
15	79700001	79750000	3.40054	0.342424	LOC100299808|LOC100299764
13	30500001	30550000	3.34491	0.342357
21	2140001	2190000	3.51236	0.342342
12	84460001	84510000	3.41876	0.34202
16	71180001	71230000	2.8786	0.341954	PPP2R5A
7	47180001	47230000	3.18277	0.341603
13	68320001	68370000	3.03502	0.341564
10	37020001	37070000	2.74854	0.341346	MGA
10	37000001	37050000	2.70633	0.341317	MGA
10	75360001	75410000	3.53711	0.341289
5	105200001	105250000	3.56162	0.341226
16	72120001	72170000	3.00823	0.341216	LOC100336777
1	104160001	104210000	3.3609	0.341137
6	113720001	113770000	3.4243	0.341115	SORCS2
21	840001	890000	3.39547	0.340909
24	13420001	13470000	3.06101	0.340741
7	44580001	44630000	2.83954	0.34072	ZCCHC10|HSPA4
15	12900001	12950000	3.2316	0.340637
15	35580001	35630000	3.34174	0.340625	PLEKHA7
2	51500001	51550000	3.38012	0.340599
5	95560001	95610000	3.48157	0.340426
16	500001	550000	3.6085	0.340426	OR5L1
5	66620001	66670000	3.31094	0.340314	PAH
3	64300001	64350000	3.5147	0.340299
13	48880001	48930000	3.58228	0.340102
8	83360001	83410000	3.3415	0.34	AAED1
9	39020001	39070000	3.53526	0.339869	REV3L
4	44500001	44550000	3.48519	0.339853	PMPCB|ARMC10|NAPEPLD|DNAJC2
28	5660001	5710000	3.1461	0.339833	MAP10
3	74420001	74470000	3.45693	0.339827
29	820001	870000	3.5712	0.339789
15	39420001	39470000	3.65244	0.339779
19	58380001	58430000	3.17963	0.339695	SLC39A11
4	75720001	75770000	3.53353	0.339623
12	60680001	60730000	3.73923	0.339587	SLITRK6
20	12700001	12750000	3.24739	0.339583	MAST4
26	31720001	31770000	3.51748	0.339545
8	87720001	87770000	3.04418	0.339535
10	15000001	15050000	3.07634	0.339506	CALML4|PIAS1
14	31380001	31430000	3.17166	0.339426	ARFGEF1
12	29500001	29550000	2.84783	0.339367
20	13280001	13330000	3.06865	0.339286
5	106980001	107030000	2.99211	0.3391	DDX11|WASHC1
8	71100001	71150000	3.5251	0.33908
8	25360001	25410000	3.86928	0.338983	ADAMTSL1
2	54420001	54470000	3.24751	0.338983
17	35300001	35350000	3.23066	0.338889	ADAD1|KIAA1109
4	43460001	43510000	3.08762	0.338776	RSBN1L
1	50380001	50430000	3.26143	0.338673	CBLB
11	65840001	65890000	2.71598	0.338542	ETAA1
20	12720001	12770000	3.29924	0.338462	MAST4
11	68940001	68990000	3.4212	0.338415	GALNT14
18	21800001	21850000	2.74003	0.338369	RBL2|AKTIP
28	34380001	34430000	3.48108	0.338358
9	40000001	40050000	3.25844	0.33829	CDC40|METTL24|WASF1
23	46840001	46890000	3.56265	0.338188
15	4480001	4530000	3.65619	0.337884	PDGFD
13	47880001	47930000	3.51064	0.337815	SHLD1
1	50020001	50070000	3.4962	0.337808	ALCAM
5	107540001	107590000	3.0815	0.337662	LOC112446768|WNK1
25	23700001	23750000	3.51513	0.33758	HS3ST4
12	22160001	22210000	3.18596	0.337545
9	65220001	65270000	3.02446	0.3375	CEP162
12	18600001	18650000	3.05211	0.3375
7	72620001	72670000	3.46945	0.33724
1	81980001	82030000	2.99972	0.336735	C1H3orf70
28	12360001	12410000	3.41821	0.336406	CHRM3
3	98340001	98390000	3.11988	0.33631	TRABD2B
2	25360001	25410000	3.09321	0.336226	TLK1
27	10780001	10830000	2.90485	0.336088
18	47040001	47090000	3.20783	0.336032	ZNF566
7	11800001	11850000	2.91586	0.335938	ZSWIM4|C7H19orf57
19	36680001	36730000	2.99715	0.335907	LOC100196902|DLX4
13	30120001	30170000	3.02162	0.335802	ITGA8
3	64140001	64190000	3.5281	0.335648
19	14700001	14750000	3.23109	0.335443	AP2B1
15	47780001	47830000	3.95018	0.335411	LOC786870|LOC616948
5	25020001	25070000	3.21812	0.335378	LOC112446660
4	43200001	43250000	3.35991	0.335378	MAGI2
28	33360001	33410000	3.73894	0.335338	KCNMA1
5	18960001	19010000	3.16165	0.33526
3	75500001	75550000	3.85475	0.335165	LRRC7
23	10220001	10270000	3.04462	0.335155	C23H6orf222|PNPLA1
12	24060001	24110000	3.3751	0.335008	TRPC4
2	68480001	68530000	3.22879	0.334928
9	101700001	101750000	3.05492	0.334869	RPS6KA2
8	84600001	84650000	3.12152	0.334728	WNK2
8	6180001	6230000	3.20884	0.33463
18	47000001	47050000	3.19813	0.33463	ZNF529|ZNF260|ZNF566
22	5980001	6030000	3.34239	0.334579
12	53260001	53310000	3.29408	0.334526
5	72520001	72570000	3.75636	0.33452
18	40001	90000	3.17508	0.334471
5	19740001	19790000	3.54659	0.334405
23	3780001	3830000	3.17731	0.334395
7	44560001	44610000	3.42483	0.334311	ZCCHC10|HSPA4
1	95600001	95650000	3.31301	0.334294	TMEM212
10	48300001	48350000	3.06841	0.334184
11	64560001	64610000	2.85475	0.334118
1	123420001	123470000	2.96323	0.334071
13	72260001	72310000	3.2621	0.334061	GTSF1L
11	10000001	10050000	3.26549	0.334061	M1AP
6	75040001	75090000	3.29931	0.334029
24	15240001	15290000	4.11703	0.333826
6	68220001	68270000	2.87652	0.333333
4	111220001	111270000	3.27386	0.333333	CNTNAP2
19	50060001	50110000	2.6235	0.333333	NARF|FOXK2
13	180001	230000	3.14372	0.333333
11	560001	610000	2.88652	0.333333	ANAPC1
10	76540001	76590000	3.44815	0.333333	MTHFD1|LOC100297513
19	1880001	1930000	3.48836	0.332847
12	22140001	22190000	3.18596	0.33275
23	10200001	10250000	3.04462	0.332692	C23H6orf222|PNPLA1
28	34500001	34550000	3.39758	0.332669
11	1460001	1510000	2.85342	0.332613	ACOXL
7	90220001	90270000	3.41813	0.332609	ADGRV1
20	40120001	40170000	3.43875	0.332436	ADAMTS12
1	19060001	19110000	3.37828	0.332353
1	49940001	49990000	2.84115	0.332298	ALCAM
14	78380001	78430000	3.60799	0.332248	RALYL
3	60620001	60670000	3.39653	0.332117
3	61180001	61230000	3.35073	0.332103
12	52180001	52230000	2.8936	0.332054	MYCBP2
3	94560001	94610000	2.95705	0.331967	OSBPL9
4	113020001	113070000	4.19395	0.331839	GIMAP4
1	50300001	50350000	3.18404	0.331804	CBLB
19	36700001	36750000	3.11784	0.331776
13	28620001	28670000	3.37106	0.331742	FRMD4A
14	23260001	23310000	3.21384	0.331325	RPS20|MOS
7	47260001	47310000	3.69325	0.331158	SLC25A48
1	85580001	85630000	2.44483	0.330986
3	64480001	64530000	3.94306	0.330896
11	95160001	95210000	2.94927	0.330882
15	83780001	83830000	3.17815	0.330781
20	3040001	3090000	3.71143	0.330769	RANBP17
6	44720001	44770000	3.07245	0.330579	SEPSECS
3	98380001	98430000	3.18561	0.330532	TRABD2B
3	98300001	98350000	2.82156	0.330532	TRABD2B
5	17020001	17070000	3.13897	0.33042
3	61160001	61210000	3.35073	0.330296
29	39060001	39110000	3.48069	0.330289	LOC616004
21	2200001	2250000	2.87937	0.330275
16	12140001	12190000	2.94088	0.329949	GLRX2|UCHL5|TROVE2
5	95580001	95630000	3.48157	0.32987
19	16160001	16210000	3.27357	0.329835	ASIC2
5	111160001	111210000	3.50889	0.329705	ENTHD1
10	80001	130000	3.43338	0.329615
19	15440001	15490000	3.31001	0.329567	TMEM132E
10	75340001	75390000	3.35552	0.329519
3	34960001	35010000	3.34862	0.329517	LOC615258
1	18980001	19030000	3.02016	0.329327
4	119600001	119650000	2.72577	0.329317	VIPR2
9	62420001	62470000	3.08907	0.32931	SLC35A1|CFAP206|RARS2
15	13480001	13530000	3.23344	0.329218
4	74200001	74250000	2.68423	0.329073
17	10700001	10750000	3.66449	0.328947
16	19280001	19330000	3.33034	0.328804	USH2A
11	420001	470000	3.28421	0.32874	MERTK
17	31320001	31370000	3.23374	0.328671
18	44700001	44750000	2.90841	0.328622	KIAA0355
13	23100001	23150000	3.47407	0.328446	DNAJC1
1	105240001	105290000	2.91523	0.328446
3	95600001	95650000	3.05647	0.328185	FAF1
4	44120001	44170000	2.82787	0.328165	FAM185A|FBXL13
21	1000001	1050000	3.11807	0.328125
6	75020001	75070000	3.29931	0.328054
1	49960001	50010000	2.84115	0.328025	ALCAM
10	83400001	83450000	3.50782	0.328012
9	60040001	60090000	3.44036	0.327974	BACH2
15	62540001	62590000	2.79656	0.327957	PAX6|ELP4
19	46640001	46690000	2.79243	0.327586	LOC112442751|LOC112442576
14	12500001	12550000	2.97378	0.32732
29	9300001	9350000	3.47677	0.327032
27	9640001	9690000	3.42123	0.326996
19	15420001	15470000	3.65188	0.326923	TMEM132E
4	41540001	41590000	3.08073	0.326648
1	105440001	105490000	3.14283	0.326613
28	5640001	5690000	3.13772	0.32646	MAP10
26	31640001	31690000	3.23866	0.326415
10	100001	150000	3.10991	0.326406
17	100001	150000	3.42562	0.326264
15	4340001	4390000	2.80794	0.326149	PDGFD
4	112260001	112310000	3.4029	0.326027	ZNF398|ZNF282
5	28260001	28310000	2.95234	0.326007	SLC4A8
28	80001	130000	3.05518	0.325926	LOC787869
27	40780001	40830000	3.01402	0.325885
4	113180001	113230000	3.64742	0.325843	LOC768255|LOC101902675
4	74060001	74110000	2.73251	0.325733
29	200001	250000	5.64102	0.325581
28	5680001	5730000	3.1461	0.325581
1	26060001	26110000	3.29968	0.325581
18	29780001	29830000	3.66342	0.325383
8	85840001	85890000	3.73085	0.325333	SPTLC1
13	48680001	48730000	3.29975	0.325328
14	78400001	78450000	3.41553	0.325163	RALYL
23	3400001	3450000	3.21744	0.325142	DST
12	53320001	53370000	3.31527	0.325142
28	35380001	35430000	3.60106	0.325123	CGN1
26	200001	250000	3.08735	0.325037
24	39340001	39390000	3.25353	0.325
9	33020001	33070000	3.39923	0.32491
29	36720001	36770000	3.35148	0.324808
6	111620001	111670000	3.49456	0.324655
24	13700001	13750000	3.30642	0.324623
20	39920001	39970000	3.06192	0.32459	ADAMTS12
6	51200001	51250000	2.88865	0.324561
3	34940001	34990000	3.33369	0.324324	LOC615258
26	31260001	31310000	3.23775	0.324324	RBM20
2	54220001	54270000	3.14374	0.324219
13	47900001	47950000	3.27486	0.324194	SHLD1
7	23320001	23370000	2.98276	0.323944
5	47620001	47670000	3.0324	0.323944	LLPH|TMBIM4|IRAK3
3	75620001	75670000	3.20519	0.323887	LRRC7
26	220001	270000	3.08735	0.323887
23	3760001	3810000	3.17731	0.323887	DST
13	23160001	23210000	2.66946	0.323843
[truncated: 3,780 more rows]

## Sheet: Table S6
Supplementary Data 6. The top 1% candidate regions with gene annotion from θπ.
Chrom	Starting position	Ending position	θπ	Genes
14	40001	90000	4.67111	LOC112449588
14	40001	90000	4.67111	LOC112449589
12	72240001	72290000	4.55439	LOC112449109
21	32980001	33030000	4.5419	LOC112443340
21	32980001	33030000	4.5419	LOC112443150
15	44880001	44930000	4.25504	LOC516263
23	25580001	25630000	4.24539	BOLA-DQB
23	25580001	25630000	4.24539	BOLA-DQA2
12	72320001	72370000	4.22243	LOC112449075
23	26160001	26210000	4.19073	LOC101903211
23	21740001	21790000	4.1457	LOC781635
23	21740001	21790000	4.1457	LOC613394
27	6880001	6930000	4.14493	LOC112444647
21	32960001	33010000	4.10589	LOC112443149
21	32960001	33010000	4.10589	LOC112443250
7	9960001	10010000	4.06544	LOC112447331
1	158020001	158070000	4.03313	TRNAF-GAA
1	158020001	158070000	4.03313	LOC527195
1	158020001	158070000	4.03313	TRNAM-CAU
1	158020001	158070000	4.03313	TRNAT-CGU
1	158020001	158070000	4.03313	TRNAA-AGC
1	158020001	158070000	4.03313	LOC112448270
12	70000001	70050000	4.00408	LOC784305
6	20001	70000	4.00384	LOC112447203
19	43260001	43310000	3.97447	LOC112442854
19	43260001	43310000	3.97447	LOC112442843
19	43260001	43310000	3.97447	LOC112442855
12	70780001	70830000	3.89928	LOC100336232
14	20001	70000	3.88034	LOC112449638
7	68560001	68610000	3.84909	LOC112447526
23	25600001	25650000	3.78895	BOLA-DQA5
9	87100001	87150000	3.75826	LOC785982
5	59080001	59130000	3.71975	LOC788258
7	9980001	10030000	3.7112	LOC100295806
3	54300001	54350000	3.70405	LOC112445995
3	54280001	54330000	3.70096	LOC112445996
6	1	50000	3.68749	LOC788476
10	10020001	10070000	3.68426	DMGDH
12	72360001	72410000	3.64732	LOC112449072
7	10060001	10110000	3.63207	LOC785898
7	10060001	10110000	3.63207	LOC100295735
23	1	50000	3.61323	LOC112443721
23	1	50000	3.61323	LOC101906171
23	1	50000	3.61323	LOC112443722
12	71500001	71550000	3.61143	LOC107131218
7	42900001	42950000	3.60274	LOC787611
7	42900001	42950000	3.60274	LOC112447520
7	42900001	42950000	3.60274	LOC788709
14	13700001	13750000	3.58918	LOC101907803
28	16520001	16570000	3.58183	CDK1
1	146700001	146750000	3.58104	LOC101902902
7	10780001	10830000	3.5755	LOC100300051
7	10780001	10830000	3.5755	LOC100299045
15	79100001	79150000	3.56557	LOC782913
15	79100001	79150000	3.56557	LOC528502
15	79100001	79150000	3.56557	LOC782841
15	79100001	79150000	3.56557	LOC519317
13	43300001	43350000	3.56161	LOC112449296
9	104480001	104530000	3.558	LOC112448149
15	79240001	79290000	3.55515	OR8J1
15	79240001	79290000	3.55515	LOC615824
15	79240001	79290000	3.55515	LOC508180
15	79240001	79290000	3.55515	OR8K1
15	79240001	79290000	3.55515	LOC507377
3	119380001	119430000	3.53914	CSF2RA
6	80001	130000	3.518	APELA
1	157980001	158030000	3.49604	GPX6
8	7280001	7330000	3.48785	ADAM21
17	70860001	70910000	3.48749	IGLL1
7	10120001	10170000	3.47057	LOC512488
7	10120001	10170000	3.47057	LOC786840
6	113020001	113070000	3.46961	LOC532207
26	50340001	50390000	3.44727	LOC112444506
10	10000001	10050000	3.43732	ARSB
19	43240001	43290000	3.43234	LOC112442851
19	43240001	43290000	3.43234	LOC112442850
19	43240001	43290000	3.43234	LOC112442861
15	79160001	79210000	3.42548	LOC112441588
4	7740001	7790000	3.42005	CLDN12
4	7740001	7790000	3.42005	SUN3
1	158180001	158230000	3.41945	TXLNA
12	72480001	72530000	3.40727	LOC104970698
7	50900001	50950000	3.4071	LOC112447552
14	82320001	82370000	3.40647	SLC2A5
18	60200001	60250000	3.38649	LOC101905616
18	60200001	60250000	3.38649	LOC112442368
15	51380001	51430000	3.38402	LOC100336836
15	51380001	51430000	3.38402	LOC407145
15	51380001	51430000	3.38402	LOC112441549
15	51380001	51430000	3.38402	LOC112441636
15	51380001	51430000	3.38402	ART1
5	58020001	58070000	3.37181	LOC782430
3	17380001	17430000	3.36893	LOC112445861
19	63440001	63490000	3.36854	LOC112442745
21	19680001	19730000	3.35513	LOC512440
21	19680001	19730000	3.35513	LOC107131588
21	19680001	19730000	3.35513	LOC522763
23	580001	630000	3.34789	KHDRBS2
7	80001	130000	3.34547	LOC112447312
7	80001	130000	3.34547	LOC101907627
29	20240001	20290000	3.34197	LUZP2
13	43440001	43490000	3.34115	LOC785762
12	86920001	86970000	3.33752	RASA3
7	52700001	52750000	3.33653	ARAP3
7	52700001	52750000	3.33653	FCHSD1
7	52700001	52750000	3.33653	RELL2
15	47220001	47270000	3.33418	OR52N2
15	47220001	47270000	3.33418	OR52E6
6	112220001	112270000	3.32662	LOC112447131
13	43320001	43370000	3.32579	LOC112449295
1	146680001	146730000	3.32554	LOC101902630
23	16560001	16610000	3.32515	LOC112443696
13	22700001	22750000	3.32259	MLLT10
15	51460001	51510000	3.32089	LOC507756
15	51460001	51510000	3.32089	LOC112441637
17	62200001	62250000	3.31751	LOC112442048
7	52680001	52730000	3.3081	HDAC3
29	5480001	5530000	3.30756	LOC100337032
15	79300001	79350000	3.30219	LOC785406
19	27500001	27550000	3.29948	CYB5D1
19	27500001	27550000	3.29948	NAA38
19	27500001	27550000	3.29948	TMEM88
23	30200001	30250000	3.29397	LOC112441537
19	27380001	27430000	3.29268	DNAH2
19	27540001	27590000	3.28724	LOC112442833
19	27540001	27590000	3.28724	RNF227
19	27540001	27590000	3.28724	CHD3
17	71140001	71190000	3.27761	LOC100297192
17	71120001	71170000	3.26961	LOC112441982
17	71120001	71170000	3.26961	LOC112442088
17	71120001	71170000	3.26961	LOC112442062
17	71120001	71170000	3.26961	LOC100847119
19	26920001	26970000	3.26928	CLDN7
19	26920001	26970000	3.26928	ELP5
19	26920001	26970000	3.26928	CTDNEP1
19	26920001	26970000	3.26928	GABARAP
16	7020001	7070000	3.26174	LOC107133219
16	7020001	7070000	3.26174	LOC112441779
19	27360001	27410000	3.25809	EFNB3
7	51280001	51330000	3.2492	IGIP
18	63120001	63170000	3.24813	LOC112441494
7	50820001	50870000	3.24069	CXXC5
7	50640001	50690000	3.24053	DNAJC18
7	50640001	50690000	3.24053	SPATA24
14	13460001	13510000	3.23967	LOC112449611
4	119840001	119890000	3.23723	LOC112446467
7	50920001	50970000	3.23581	PSD2
7	51260001	51310000	3.23096	PURA
5	59240001	59290000	3.22545	LOC788372
5	59240001	59290000	3.22545	LOC788357
5	46480001	46530000	3.22533	LOC100848339
5	46480001	46530000	3.22533	CAND1
4	76740001	76790000	3.22436	OGDH
3	119320001	119370000	3.21821	LOC530175
3	119320001	119370000	3.21821	LOC615000
17	70840001	70890000	3.21204	LOC112441477
26	51980001	52030000	3.21105	PWWP2B
19	27300001	27350000	3.20006	SHBG
19	27300001	27350000	3.20006	SAT2
2	125820001	125870000	3.19772	LOC112443702
7	50740001	50790000	3.19731	UBE2D2
3	11720001	11770000	3.19523	LOC781726
3	11720001	11770000	3.19523	LOC509005
28	2400001	2450000	3.19498	LOC112444731
28	2400001	2450000	3.19498	PGBD5
7	43360001	43410000	3.19329	PRTN3
7	43360001	43410000	3.19329	LOC112447659
7	43360001	43410000	3.19329	AZU1
7	49860001	49910000	3.1899	CTNNA1
7	49860001	49910000	3.1899	LOC112447603
7	49860001	49910000	3.1899	HSPA9
13	23420001	23470000	3.18903	SPAG6
9	39320001	39370000	3.18694	GTF3C6
7	43340001	43390000	3.18693	LOC112447411
7	43340001	43390000	3.18693	PLPPR3
26	38280001	38330000	3.18623	LOC112444480
17	70720001	70770000	3.18606	LOC112442063
7	50160001	50210000	3.17942	LRRTM2
7	49760001	49810000	3.17929	REEP2
9	38920001	38970000	3.17895	MIR6536-1
9	38920001	38970000	3.17895	MIR6536-2
19	27480001	27530000	3.17068	KDM6B
15	83940001	83990000	3.16637	LOC112441593
15	49060001	49110000	3.16483	LOC107133471
8	23160001	23210000	3.16416	LOC112441480
8	23160001	23210000	3.16416	LOC112447879
8	23160001	23210000	3.16416	LOC112447878
8	23160001	23210000	3.16416	LOC112447877
8	23160001	23210000	3.16416	LOC100848709
8	23160001	23210000	3.16416	IFNB3
8	23160001	23210000	3.16416	LOC616977
29	200001	250000	3.16358	LOC101905316
15	49080001	49130000	3.16302	LOC100847506
15	49080001	49130000	3.16302	LOC785144
19	27280001	27330000	3.16286	FXR2
19	27280001	27330000	3.16286	SOX15
19	27280001	27330000	3.16286	MPDU1
19	27280001	27330000	3.16286	CD68
19	27280001	27330000	3.16286	LOC112442805
7	50560001	50610000	3.16276	MATR3
1	97980001	98030000	3.16246	MECOM
7	51560001	51610000	3.16204	LOC112447436
11	26440001	26490000	3.16139	SLC10A6
11	26440001	26490000	3.16139	PPM1B
7	43320001	43370000	3.15954	PTBP1
19	27020001	27070000	3.15669	TNK1
19	27020001	27070000	3.15669	TMEM95
19	27020001	27070000	3.15669	KCTD11
19	27560001	27610000	3.15379	KCNAB3
7	50840001	50890000	3.15352	LOC112447430
19	37880001	37930000	3.15207	HOXB3
19	37880001	37930000	3.15207	HOXB4
19	37880001	37930000	3.15207	MIR10A
5	25980001	26030000	3.15186	HOXC9
5	25980001	26030000	3.15186	LOC112446667
5	25980001	26030000	3.15186	HOXC8
13	69740001	69790000	3.15176	LOC112449434
13	69740001	69790000	3.15176	LOC112449431
7	43380001	43430000	3.15099	MED16
7	43380001	43430000	3.15099	CFD
7	43380001	43430000	3.15099	ELANE
3	119600001	119650000	3.15044	LOC526047
3	119600001	119650000	3.15044	LOC617467
3	119600001	119650000	3.15044	LOC112446047
3	119600001	119650000	3.15044	LOC112445919
15	44900001	44950000	3.14976	LOC782791
2	125780001	125830000	3.14969	WASF2
7	50540001	50590000	3.14904	LOC112447601
7	50540001	50590000	3.14904	SNHG4
23	31260001	31310000	3.14779	PRSS16
12	21460001	21510000	3.14613	NEK5
19	27040001	27090000	3.1455	NLGN2
19	27040001	27090000	3.1455	TMEM256
19	27040001	27090000	3.1455	PLSCR3
19	27080001	27130000	3.14348	CHRNB1
19	27080001	27130000	3.14348	FGF11
19	27080001	27130000	3.14348	TMEM102
7	51680001	51730000	3.14241	SRA1
7	51680001	51730000	3.14241	EIF4EBP3
12	69780001	69830000	3.14167	LOC104973089
7	49780001	49830000	3.14121	EGR1
7	49780001	49830000	3.14121	LOC101904825
5	56780001	56830000	3.1408	RBMS2
19	26420001	26470000	3.13833	GP1BA
19	26420001	26470000	3.13833	SLC25A11
19	26420001	26470000	3.13833	RNF167
7	52900001	52950000	3.13761	PCDH1
5	26000001	26050000	3.13494	LOC101907194
5	26000001	26050000	3.13494	HOXC10
5	26000001	26050000	3.13494	MIR196A-2
16	5780001	5830000	3.13451	LOC112441814
16	5780001	5830000	3.13451	LOC514121
19	26900001	26950000	3.13205	PHF23
19	26900001	26950000	3.13205	DVL2
19	26900001	26950000	3.13205	MIR324
19	26900001	26950000	3.13205	ACADVL
9	38900001	38950000	3.132	REV3L
4	68840001	68890000	3.13157	HOXA7
4	68840001	68890000	3.13157	HOXA9
4	68840001	68890000	3.13157	MIR196B
4	68840001	68890000	3.13157	LOC112446394
5	59000001	59050000	3.1293	LOC788220
5	59000001	59050000	3.1293	LOC788210
5	59000001	59050000	3.1293	LOC112446614
13	69720001	69770000	3.12827	LOC101907320
19	57760001	57810000	3.12778	SDK2
7	50620001	50670000	3.12772	PROB1
7	50620001	50670000	3.12772	MZB1
17	8460001	8510000	3.12771	IQCM
7	43400001	43450000	3.12723	R3HDM4
7	43400001	43450000	3.12723	LOC112447653
19	27000001	27050000	3.12623	ACAP1
7	43420001	43470000	3.1258	ARID3A
7	43420001	43470000	3.1258	KISS1R
1	77520001	77570000	3.12568	TP63
19	27060001	27110000	3.12365	LOC112442746
19	27060001	27110000	3.12365	SPEM2
19	27060001	27110000	3.12365	SPEM1
4	68860001	68910000	3.12251	HOXA3
4	68860001	68910000	3.12251	HOXA5
4	68860001	68910000	3.12251	LOC112446396
4	68860001	68910000	3.12251	HOXA6
17	70680001	70730000	3.12221	LOC112442072
17	70680001	70730000	3.12221	LOC511353
17	70680001	70730000	3.12221	LOC112441499
17	70680001	70730000	3.12221	LOC511354
13	22920001	22970000	3.12216	DNAJC1
21	69800001	69850000	3.12113	LOC112443194
12	87140001	87190000	3.12106	LOC112449111
4	68900001	68950000	3.12064	HOXA1
4	68900001	68950000	3.12064	LOC100848443
4	68900001	68950000	3.12064	HOXA2
13	23480001	23530000	3.11903	LOC112449267
17	62220001	62270000	3.1175	MAPKAPK5
17	62220001	62270000	3.1175	LOC112442049
7	43860001	43910000	3.11714	REEP6
7	42880001	42930000	3.11574	LOC522560
7	42880001	42930000	3.11574	LOC112447517
7	42880001	42930000	3.11574	LOC100300085
17	70700001	70750000	3.11311	LOC504730
17	70700001	70750000	3.11311	LOC112442065
1	157960001	158010000	3.10982	GPX5
1	157960001	158010000	3.10982	TRNAI-UAU
7	49700001	49750000	3.10928	KDM3B
7	49700001	49750000	3.10928	MIR2459
7	49700001	49750000	3.10928	FAM53C
7	49700001	49750000	3.10928	SLBP2
7	49820001	49870000	3.10907	ETF1
1	82840001	82890000	3.10877	PSMD2
7	43880001	43930000	3.10841	ADAMTSL5
26	23260001	23310000	3.10828	LOC104975974
26	23260001	23310000	3.10828	ARL3
15	51440001	51490000	3.10808	LOC407148
19	27320001	27370000	3.10699	ATP1B2
7	50600001	50650000	3.10521	SLC23A1
8	200001	250000	3.10464	MFSD14B
5	55960001	56010000	3.10419	INHBE
5	55960001	56010000	3.10419	GLI1
18	35340001	35390000	3.10312	PSKH1
18	35340001	35390000	3.10312	TRNAS-AGA
18	35340001	35390000	3.10312	NRN1L
18	35340001	35390000	3.10312	EDC4
9	39380001	39430000	3.10265	AMD1
1	82940001	82990000	3.1018	DVL3
1	82940001	82990000	3.1018	AP2M1
10	80900001	80950000	3.10107	DCAF5
7	43200001	43250000	3.10003	POLRMT
13	23440001	23490000	3.09981	TRNASTOP-UCA
19	26980001	27030000	3.09954	NEURL4
19	26980001	27030000	3.09954	GPS2
19	26980001	27030000	3.09954	EIF5A
19	26940001	26990000	3.0995	SLC2A4
11	61500001	61550000	3.0994	OTX1
20	71960001	72010000	3.09615	LOC524810
3	103880001	103930000	3.09384	FOXJ3
5	102000001	102050000	3.09373	WC-7
7	51520001	51570000	3.09237	LOC107132639
7	51520001	51570000	3.09237	SLC4A9
16	51220001	51270000	3.09209	B3GALT6
16	51220001	51270000	3.09209	C1QTNF12
5	56720001	56770000	3.09118	PTGES3
18	34960001	35010000	3.08979	TPPP3
4	68880001	68930000	3.08964	HOXA4
5	55980001	56030000	3.08905	INHBC
5	56760001	56810000	3.08902	BAZ2A
5	56760001	56810000	3.08902	MIR677
5	56760001	56810000	3.08902	LOC112446708
5	56760001	56810000	3.08902	LOC112446861
7	43220001	43270000	3.08885	RNF126
7	43220001	43270000	3.08885	FGF22
3	21320001	21370000	3.08827	HJV
3	21320001	21370000	3.08827	TRNAE-CUC
5	56700001	56750000	3.08655	NACA
9	39280001	39330000	3.0856	RPF2
9	39280001	39330000	3.0856	LOC112448182
2	126400001	126450000	3.08542	LOC112443408
18	34980001	35030000	3.0853	ZDHHC1
13	57480001	57530000	3.08506	LOC112449316
8	50820001	50870000	3.08419	TRPM6
5	56740001	56790000	3.08268	ATP5F1B
7	43240001	43290000	3.08205	PRSS57
7	43240001	43290000	3.08205	FSTL3
26	15200001	15250000	3.08195	LGI1
26	15200001	15250000	3.08195	LOC112444489
15	79120001	79170000	3.08105	LOC614985
15	79120001	79170000	3.08105	LOC514057
7	50680001	50730000	3.08057	ECSCR
1	82900001	82950000	3.07899	MIR1224
1	82900001	82950000	3.07899	VWA5B2
1	82920001	82970000	3.0778	LOC101907353
1	82920001	82970000	3.0778	ABCF3
10	23200001	23250000	3.07704	LOC107132831
10	23200001	23250000	3.07704	LOC100298434
19	37860001	37910000	3.0769	MIR2886
19	37860001	37910000	3.0769	HOXB5
7	50580001	50630000	3.07671	PAIP2
19	27340001	27390000	3.07493	WRAP53
19	27340001	27390000	3.07493	TP53
13	23580001	23630000	3.07384	MIR2285K-2
13	23580001	23630000	3.07384	PIP4K2A
16	51180001	51230000	3.07099	SCNN1D
16	51180001	51230000	3.07099	ACAP3
16	51180001	51230000	3.07099	PUSL1
1	82860001	82910000	3.07051	ECE2
3	21280001	21330000	3.07038	LOC112446129
3	21280001	21330000	3.07038	TRNAQ-CUG
7	57500001	57550000	3.07019	POU4F3
13	23500001	23550000	3.06915	LOC112449268
19	27740001	27790000	3.06908	PER1
19	27740001	27790000	3.06908	TRNAT-AGU
19	27740001	27790000	3.06908	LOC112442777
26	22980001	23030000	3.06825	PSD
26	22980001	23030000	3.06825	NFKB2
5	26020001	26070000	3.06805	LOC101907241
5	26020001	26070000	3.06805	HOXC11
7	43560001	43610000	3.0665	SBNO2
23	21720001	21770000	3.06576	LOC100138976
13	23400001	23450000	3.06559	BMI1
13	23400001	23450000	3.06559	COMMD3
16	51200001	51250000	3.06402	UBE2J2
16	51200001	51250000	3.06402	LOC112441769
7	17340001	17390000	3.06326	LOC100337044
7	17340001	17390000	3.06326	LOC112447355
1	82880001	82930000	3.06199	ALG3
1	82880001	82930000	3.06199	CAMK2N2
7	51700001	51750000	3.0618	LOC509618
7	51700001	51750000	3.0618	LOC112447523
7	51700001	51750000	3.0618	SLC35A4
7	51700001	51750000	3.0618	APBB3
7	51700001	51750000	3.0618	LOC112447435
3	20740001	20790000	3.05971	HIST2H2BF
3	20740001	20790000	3.05971	LOC504599
4	68820001	68870000	3.05858	HOXA10
4	68820001	68870000	3.05858	HOXA11
4	68820001	68870000	3.05858	LOC104972110
4	68820001	68870000	3.05858	LOC112446395
7	16620001	16670000	3.05848	MAP2K7
7	16620001	16670000	3.05848	LRRC8E
18	34820001	34870000	3.05822	FHOD1
18	34820001	34870000	3.05822	TMEM208
7	50220001	50270000	3.05613	SIL1
18	34840001	34890000	3.05596	SLC9A5
5	57180001	57230000	3.05519	ERBB3
18	34180001	34230000	3.05516	TK2
7	52920001	52970000	3.05502	KIAA0141
7	52920001	52970000	3.05502	TRNAC-GCA
7	51320001	51370000	3.05402	CYSTM1
7	51580001	51630000	3.0539	ANKHD1
12	71100001	71150000	3.0538	LOC522174
1	158040001	158090000	3.05314	ZSCAN23
3	101000001	101050000	3.05312	HECTD3
3	101000001	101050000	3.05312	UROD
26	22520001	22570000	3.05256	KCNIP2
24	34600001	34650000	3.05237	ESCO1
14	13520001	13570000	3.05211	LOC112449612
7	43540001	43590000	3.05192	GPX4
7	43540001	43590000	3.05192	POLR2E
19	23060001	23110000	3.05176	MIR2337
26	15180001	15230000	3.05079	LOC112444532
26	15180001	15230000	3.05079	LOC112444461
26	15180001	15230000	3.05079	SLC25A6
26	15180001	15230000	3.05079	LOC112444465
26	15180001	15230000	3.05079	ASMTL
26	22500001	22550000	3.04932	OGA
26	22500001	22550000	3.04932	NPM3
26	22500001	22550000	3.04932	FGF8
1	82820001	82870000	3.04706	LOC112448329
1	82820001	82870000	3.04706	EIF4G1
16	50700001	50750000	3.0462	CFAP74
9	41520001	41570000	3.04619	LOC112448043
9	41520001	41570000	3.04619	FOXO3
24	62280001	62330000	3.04565	LOC101906312
23	16580001	16630000	3.04556	PPP2R5D
23	16580001	16630000	3.04556	PEX6
3	50060001	50110000	3.04517	LOC112445988
20	51180001	51230000	3.04492	CDH12
19	50900001	50950000	3.04456	NOTUM
19	48760001	48810000	3.04444	LOC112442687
19	48760001	48810000	3.04444	SMURF2
25	42260001	42310000	3.04367	LOC516442
4	94280001	94330000	3.0427	MARK4
19	42720001	42770000	3.04247	EZH1
19	27100001	27150000	3.04217	SLC35G6
19	27100001	27150000	3.04217	ZBTB4
7	43460001	43510000	3.04063	WDR18
7	43900001	43950000	3.03936	MEX3D
7	43900001	43950000	3.03936	PLK5
19	26960001	27010000	3.03864	YBX2
19	31260001	31310000	3.03841	ARHGAP44
17	62240001	62290000	3.0378	LOC101902124
10	38000001	38050000	3.03772	TTBK2
10	38000001	38050000	3.03772	CDAN1
3	95320001	95370000	3.03764	FAF1
17	62180001	62230000	3.03712	ADAM1A
7	51220001	51270000	3.03709	LOC112447581
7	51220001	51270000	3.03709	LOC104969190
10	37140001	37190000	3.03593	MAPKBP1
13	320001	370000	3.03531	LOC101905258
13	320001	370000	3.03531	LOC784898
7	52560001	52610000	3.03342	LOC112447441
7	52560001	52610000	3.03342	DIAPH1
18	34800001	34850000	3.03239	LOC525426
18	34800001	34850000	3.03239	MIR328
18	34800001	34850000	3.03239	ELMO3
22	45480001	45530000	3.03234	LOC112443465
12	36140001	36190000	3.03158	ZMYM2
13	69760001	69810000	3.031	PLCG1
1	157940001	157990000	3.03096	TRNAR-UCG
1	157940001	157990000	3.03096	TRNAT-UGU
1	157940001	157990000	3.03096	TRNAK-UUU
1	157940001	157990000	3.03096	ZBED9
1	157940001	157990000	3.03096	TRNAQ-UUG
15	49100001	49150000	3.02965	LOC784435
5	30760001	30810000	3.02935	PRKAG1
7	51500001	51550000	3.02921	HBEGF
7	51000001	51050000	3.02909	NRG2
5	30740001	30790000	3.02862	MIR2426
29	27420001	27470000	3.02785	LOC787694
18	35440001	35490000	3.02762	DDX28
18	35440001	35490000	3.02762	DPEP2NB
2	121320001	121370000	3.02584	LOC112443606
2	121320001	121370000	3.02584	CCDC28B
18	35580001	35630000	3.02565	PLA2G15
19	37900001	37950000	3.0242	HOXB2
19	37900001	37950000	3.0242	LOC100848766
19	37900001	37950000	3.0242	LOC104975073
29	5500001	5550000	3.02415	LOC530556
29	5500001	5550000	3.02415	LOC112444838
7	49660001	49710000	3.02399	CDC25C
26	23000001	23050000	3.02319	CUEDC2
26	23000001	23050000	3.02319	FBXL15
18	35420001	35470000	3.02311	DUS2
18	35420001	35470000	3.02311	DPEP2
18	35420001	35470000	3.02311	DPEP3
26	38240001	38290000	3.0229	RAB11FIP2
18	34780001	34830000	3.02272	E2F4
18	34780001	34830000	3.02272	EXOC3L1
18	34780001	34830000	3.02272	KIAA0895L
8	37780001	37830000	3.02244	LOC104969327
26	22740001	22790000	3.02165	LDB1
12	35460001	35510000	3.0207	LOC107132993
12	35460001	35510000	3.0207	LOC112449059
12	35460001	35510000	3.0207	MICU2
16	51000001	51050000	3.02065	FNDC10
18	35160001	35210000	3.01957	ACD
18	35160001	35210000	3.01957	CARMIL2
19	47000001	47050000	3.01954	MRC2
5	55940001	55990000	3.01899	ARHGAP9
19	26300001	26350000	3.01885	ZFP3
19	26300001	26350000	3.01885	ZNF232
19	26300001	26350000	3.01885	ZNF594
19	26300001	26350000	3.01885	SCIMP
19	26300001	26350000	3.01885	LOC101904050
10	36980001	37030000	3.0186	LOC112448654
10	36980001	37030000	3.0186	MGA
7	43260001	43310000	3.01825	PALM
16	51160001	51210000	3.0172	INTS11
16	51160001	51210000	3.0172	CPTP
16	51160001	51210000	3.0172	TAS1R3
18	35380001	35430000	3.01702	SLC12A4
18	35380001	35430000	3.01702	LCAT
18	35380001	35430000	3.01702	PSMB10
7	16640001	16690000	3.01678	TIMM44
7	16640001	16690000	3.01678	CTXN1
7	16640001	16690000	3.01678	SNAPC2
7	16640001	16690000	3.01678	TGFBR3L
1	107040001	107090000	3.01648	IFT80
1	107040001	107090000	3.01648	MIR15B
1	107040001	107090000	3.01648	MIR16B
27	1080001	1130000	3.01589	DLGAP2
19	44280001	44330000	3.01584	FZD2
3	20720001	20770000	3.01563	LOC788077
3	20720001	20770000	3.01563	HIST1H2AK
3	20720001	20770000	3.01563	H2B
19	40380001	40430000	3.01563	MSL1
1	82960001	83010000	3.01549	EIF2B5
18	35320001	35370000	3.01536	NUTF2
7	9880001	9930000	3.01534	LOC101903003
7	9880001	9930000	3.01534	LOC788031
5	30720001	30770000	3.01524	KMT2D
5	30720001	30770000	3.01524	RHEBL1
16	51040001	51090000	3.01505	ATAD3A
16	51040001	51090000	3.01505	TMEM240
22	45500001	45550000	3.01482	LOC104975559
22	45500001	45550000	3.01482	WNT5A
3	100980001	101030000	3.01316	LOC112446022
3	100980001	101030000	3.01316	ZSWIM5
20	35460001	35510000	3.01274	OSMR
19	50880001	50930000	3.01233	LOC101907887
10	21580001	21630000	3.01211	RNF212B
10	21580001	21630000	3.01211	HOMEZ
7	43280001	43330000	3.01208	MISP
3	50260001	50310000	3.01198	TMED5
9	87080001	87130000	3.01161	LOC101903261
9	87080001	87130000	3.01161	RAET1L
3	19880001	19930000	3.01066	ARNT
7	49560001	49610000	3.01008	BRD8
17	69660001	69710000	3.00917	LOC112442059
7	43180001	43230000	3.00843	HCN2
18	34860001	34910000	3.00785	KCTD19
18	34860001	34910000	3.00785	PLEKHG4
7	51600001	51650000	3.0071	LOC112447668
3	50040001	50090000	3.00667	DR1
3	50040001	50090000	3.00667	LOC112446101
23	30180001	30230000	3.00633	LOC112443761
23	30180001	30230000	3.00633	TRNAA-UGC
24	34580001	34630000	3.0062	LOC112444207
24	34580001	34630000	3.0062	SNRPD1
24	34580001	34630000	3.0062	ABHD3
7	93040001	93090000	3.0059	FAM172A
3	16260001	16310000	3.00542	C3H1orf189
3	16260001	16310000	3.00542	C3H1orf43
10	23180001	23230000	3.00475	LOC407205
10	23180001	23230000	3.00475	LOC100336282
1	56760001	56810000	3.00472	LOC112447300
1	56760001	56810000	3.00472	TAGLN3
4	55160001	55210000	3.00394	LOC101907959
7	49580001	49630000	3.00329	CDC23
7	49580001	49630000	3.00329	KIF20A
19	26780001	26830000	3.0032	CLEC10A
19	26780001	26830000	3.0032	SLC16A11
19	26780001	26830000	3.0032	SLC16A13
19	26780001	26830000	3.0032	BCL6B
18	61420001	61470000	3.00217	LOC100300449
23	30280001	30330000	3.00165	LOC112443785
23	30280001	30330000	3.00165	TRNAL-AAG
18	34900001	34950000	3.00126	LRRC36
3	99660001	99710000	3.00055	LOC513210
18	34720001	34770000	3.00053	C18H16orf70
13	43280001	43330000	3.0004	LOC112449294
13	43280001	43330000	3.0004	LOC782061
3	22460001	22510000	2.99973	LOC788724
3	22460001	22510000	2.99973	FMO5
21	33420001	33470000	2.99957	MIR631
21	33420001	33470000	2.99957	NEIL1
21	33420001	33470000	2.99957	MAN2C1
7	49280001	49330000	2.99916	LOC104969184
27	6920001	6970000	2.99916	DEFB
25	26820001	26870000	2.99895	PHKG2
25	26820001	26870000	2.99895	LOC112444369
25	26820001	26870000	2.99895	TMEM265
19	27760001	27810000	2.99815	VAMP2
13	43420001	43470000	2.99812	LOC112441538
13	43420001	43470000	2.99812	LOC112449293
13	69680001	69730000	2.99798	LOC112449423
19	23080001	23130000	2.9975	LOC112442776
18	34760001	34810000	2.99733	NOL3
18	34760001	34810000	2.99733	HSF4
18	34760001	34810000	2.99733	FBXL8
18	34760001	34810000	2.99733	LOC112442295
18	34760001	34810000	2.99733	TRADD
21	2040001	2090000	2.99727	LOC112443275
21	2040001	2090000	2.99727	LOC112443274
21	2040001	2090000	2.99727	LOC100848941
21	2040001	2090000	2.99727	LOC112443273
21	2040001	2090000	2.99727	LOC112443272
21	2040001	2090000	2.99727	LOC112443271
21	2040001	2090000	2.99727	LOC112443270
21	2040001	2090000	2.99727	LOC112443269
21	2040001	2090000	2.99727	LOC112443278
21	2040001	2090000	2.99727	LOC112443284
21	2040001	2090000	2.99727	LOC112443268
21	2040001	2090000	2.99727	LOC112443266
21	2040001	2090000	2.99727	LOC112443265
21	2040001	2090000	2.99727	LOC112443264
21	2040001	2090000	2.99727	LOC112443263
21	2040001	2090000	2.99727	LOC112443262
21	2040001	2090000	2.99727	LOC112443261
21	2040001	2090000	2.99727	LOC112443276
21	2040001	2090000	2.99727	LOC112443260
19	37840001	37890000	2.99716	HOXB6
19	37840001	37890000	2.99716	HOXB7
19	37840001	37890000	2.99716	HOXB8
19	37840001	37890000	2.99716	LOC112442652
19	37840001	37890000	2.99716	HOXB9
19	37840001	37890000	2.99716	MIR196A-1
19	27720001	27770000	2.99607	TRNAG-GCC
19	27720001	27770000	2.99607	HES7
19	27720001	27770000	2.99607	TRNAR-UCU
19	27720001	27770000	2.99607	TRNAL-UAG
5	56320001	56370000	2.99515	NEMP1
5	56300001	56350000	2.99511	LOC101902542
5	56300001	56350000	2.99511	NAB2
3	20640001	20690000	2.99444	SF3B4
3	20640001	20690000	2.99444	MTMR11
3	50140001	50190000	2.9943	CCDC18
18	35780001	35830000	2.99421	LOC101907242
16	50500001	50550000	2.99407	LOC104974459
7	43640001	43690000	2.99344	MIDN
7	43640001	43690000	2.99344	ATP5F1D
7	43640001	43690000	2.99344	CBARP
5	120000001	120050000	2.99317	RABL2B
7	45760001	45810000	2.99274	SKP1
25	26840001	26890000	2.99265	RNF40
25	26840001	26890000	2.99265	CCDC189
13	57500001	57550000	2.99257	LOC107133071
18	35560001	35610000	2.99256	ESRP2
18	35560001	35610000	2.99256	LOC112442469
7	43660001	43710000	2.99242	CIRBP
10	35720001	35770000	2.9921	BMF
23	31240001	31290000	2.99205	TRNAV-UAC
23	31240001	31290000	2.99205	TRNAL-UAA
23	31240001	31290000	2.99205	POM121L2
3	21400001	21450000	2.99176	RBM8A
3	21400001	21450000	2.99176	LIX1L
3	21400001	21450000	2.99176	ANKRD34A
3	21400001	21450000	2.99176	POLR3GL
19	42760001	42810000	2.99154	VPS25
19	42760001	42810000	2.99154	RAMP2
7	53280001	53330000	2.99083	LOC100847454
22	50320001	50370000	2.99037	MST1R
7	43800001	43850000	2.9903	RPS15
20	70920001	70970000	2.98973	LOC112443021
16	51140001	51190000	2.98964	DVL1
16	51140001	51190000	2.98964	MXRA8
19	26400001	26450000	2.98861	PFN1
19	26400001	26450000	2.98861	ENO3
19	26400001	26450000	2.98861	SPAG7
24	43060001	43110000	2.98837	PTPN2
16	51020001	51070000	2.98834	SSU72
7	49640001	49690000	2.98801	GFRA3
17	62160001	62210000	2.98781	LOC112442047
17	62160001	62210000	2.98781	TMEM116
18	65800001	65850000	2.9877	LOC101903649
18	65800001	65850000	2.9877	LOC112442230
18	65800001	65850000	2.9877	LOC101903385
19	26440001	26490000	2.98748	MINK1
19	26440001	26490000	2.98748	C19H17orf107
19	26440001	26490000	2.98748	CHRNE
7	49540001	49590000	2.98735	LOC101902951
8	39340001	39390000	2.9869	JAK2
9	39440001	39490000	2.98637	CDK19
18	34740001	34790000	2.98592	B3GNT9
5	56680001	56730000	2.98587	PRIM1
5	56680001	56730000	2.98587	HSD17B6
5	57160001	57210000	2.98551	PA2G4
5	57160001	57210000	2.98551	ZC3H10
5	57160001	57210000	2.98551	LOC101903253
7	49300001	49350000	2.98508	MYOT
7	49300001	49350000	2.98508	LOC107132636
5	57120001	57170000	2.98495	LOC112446711
5	57120001	57170000	2.98495	MYL6B
5	57120001	57170000	2.98495	MYL6
9	104100001	104150000	2.98338	PDCD2
9	104100001	104150000	2.98338	TBP
22	48240001	48290000	2.98327	SMIM4
13	22680001	22730000	2.9832	SKIDA1
18	49040001	49090000	2.98286	PAF1
18	49040001	49090000	2.98286	SAMD4B
18	49040001	49090000	2.98286	GMFG
1	82800001	82850000	2.98263	FAM131A
1	82800001	82850000	2.98263	CLCN2
1	82800001	82850000	2.98263	POLR2H
1	82800001	82850000	2.98263	THPO
1	82800001	82850000	2.98263	CHRD
3	50280001	50330000	2.98248	MTF2
17	52220001	52270000	2.98242	SBNO1
17	52220001	52270000	2.98242	LOC112442037
17	52220001	52270000	2.98242	KMT5A
7	16600001	16650000	2.98236	PRR36
7	16600001	16650000	2.98236	LOC112447349
7	16600001	16650000	2.98236	EVI5L
13	69640001	69690000	2.98212	TOP1
13	69640001	69690000	2.98212	LOC112449380
4	68800001	68850000	2.98209	HOXA13
4	68800001	68850000	2.98209	LOC112446393
4	68800001	68850000	2.98209	EVX1
7	7700001	7750000	2.98144	AKAP8L
7	7700001	7750000	2.98144	WIZ
7	7700001	7750000	2.98144	RASAL3
7	43840001	43890000	2.98063	PCSK4
7	43840001	43890000	2.98063	C7H19orf25
16	50680001	50730000	2.98058	GABRD
4	94260001	94310000	2.98042	LOC112446420
16	8880001	8930000	2.97901	LOC789494
13	61640001	61690000	2.97842	PLAGL2
18	49060001	49110000	2.97783	PLEKHG2
18	49060001	49110000	2.97783	ZFP36
18	49060001	49110000	2.97783	MED29
3	16220001	16270000	2.97747	MIR2411
3	16220001	16270000	2.97747	LOC112446112
3	16220001	16270000	2.97747	UBAP2L
3	16220001	16270000	2.97747	HAX1
3	16220001	16270000	2.97747	AQP10
3	16220001	16270000	2.97747	ATP8B2
12	32280001	32330000	2.97725	LNX2
5	58060001	58110000	2.97679	LOC782338
3	17400001	17450000	2.97653	LOC112445863
3	17400001	17450000	2.97653	LOC112445862
7	43520001	43570000	2.97646	ARHGAP45
4	54040001	54090000	2.97626	FOXP2
16	50940001	50990000	2.97554	CDK11B
19	57040001	57090000	2.97552	KIF19
19	57040001	57090000	2.97552	LOC112442729
19	57040001	57090000	2.97552	LOC112442728
19	57040001	57090000	2.97552	LOC112442753
19	57040001	57090000	2.97552	BTBD17
19	57040001	57090000	2.97552	GPR142
19	37920001	37970000	2.97501	HOXB1
18	35180001	35230000	2.97441	GFOD2
18	35180001	35230000	2.97441	C18H16orf86
18	35180001	35230000	2.97441	ENKD1
18	35180001	35230000	2.97441	PARD6A
16	44360001	44410000	2.97417	LOC107131287
26	22780001	22830000	2.97413	NOLC1
12	36200001	36250000	2.97406	ZMYM5
2	88440001	88490000	2.97402	C2H2orf69
5	112280001	112330000	2.97397	LOC112446777
10	25740001	25790000	2.97366	SUPT16H
16	51060001	51110000	2.97365	VWA1
12	25940001	25990000	2.97248	LOC112449112
12	25940001	25990000	2.97248	MAB21L1
12	25940001	25990000	2.97248	NBEA
19	44000001	44050000	2.97243	LOC107131530
19	44000001	44050000	2.97243	UBTF
19	44000001	44050000	2.97243	LOC101907697
19	44000001	44050000	2.97243	ATXN7L3
19	44000001	44050000	2.97243	TMUB2
12	87120001	87170000	2.97189	LOC104970178
18	35100001	35150000	2.9711	CTCF
22	48140001	48190000	2.97092	PBRM1
22	48140001	48190000	2.97092	LOC112443563
22	48140001	48190000	2.97092	LOC112443567
22	48140001	48190000	2.97092	LOC112443564
18	34160001	34210000	2.97086	BEAN1
18	34160001	34210000	2.97086	CDH5
7	7720001	7770000	2.97071	AKAP8
7	58480001	58530000	2.96979	STK32A
2	114980001	115030000	2.96895	RHBDD1
19	50920001	50970000	2.9688	MAFG
19	50920001	50970000	2.9688	PYCR1
19	50920001	50970000	2.9688	MYADML2
19	50920001	50970000	2.9688	LOC107131541
8	38760001	38810000	2.96875	MLANA
17	61900001	61950000	2.96844	LOC112442096
26	22760001	22810000	2.96836	LOC112444554
26	22760001	22810000	2.96836	PPRC1
16	50960001	51010000	2.96833	MIB2
16	50960001	51010000	2.96833	MMP23
4	105860001	105910000	2.96823	LOC101903755
4	105860001	105910000	2.96823	LOC101904148
4	105860001	105910000	2.96823	LOC101910001
4	105860001	105910000	2.96823	LOC112446447
4	105860001	105910000	2.96823	LOC509513
4	105860001	105910000	2.96823	LOC100300510
12	35480001	35530000	2.9682	ZDHHC20
5	55680001	55730000	2.9677	LOC112446705
5	55680001	55730000	2.9677	AGAP2
5	55680001	55730000	2.9677	TSPAN31
5	55680001	55730000	2.9677	CDK4
5	55680001	55730000	2.9677	45360
5	55680001	55730000	2.9677	CYP27B1
5	55680001	55730000	2.9677	METTL1
5	55680001	55730000	2.9677	EEF1AKMT3
5	55680001	55730000	2.9677	TSFM
10	25660001	25710000	2.96744	RAB2B
2	88460001	88510000	2.96741	TYW5
10	21560001	21610000	2.9672	PPP1R3E
10	21560001	21610000	2.9672	BCL2L2
10	21560001	21610000	2.9672	PABPN1
7	53300001	53350000	2.96647	SPRY4
14	39820001	39870000	2.96644	ZFHX4
14	39820001	39870000	2.96644	LOC104974057
7	7860001	7910000	2.96596	EPHX3
7	49600001	49650000	2.96588	LOC112447630
5	25080001	25130000	2.96584	USP44
5	30780001	30830000	2.96578	DDN
20	31540001	31590000	2.9653	ZNF131
20	31540001	31590000	2.9653	LOC112443080
20	31540001	31590000	2.9653	LOC112443002
20	31540001	31590000	2.9653	NIM1K
15	44860001	44910000	2.96528	LOC782678
15	44860001	44910000	2.96528	LOC782645
15	44860001	44910000	2.96528	LOC531779
5	26040001	26090000	2.96481	HOXC13
5	26040001	26090000	2.96481	HOXC12
3	99680001	99730000	2.9642	FAAH
18	35000001	35050000	2.9642	ATP6V0D1
18	35000001	35050000	2.9642	HSD11B2
8	7160001	7210000	2.96411	GLRA3
3	95300001	95350000	2.964	LOC112446016
3	95300001	95350000	2.964	LOC112446015
3	95300001	95350000	2.964	CDKN2C
3	102080001	102130000	2.9639	ST3GAL3
3	102080001	102130000	2.9639	ARTN
3	102080001	102130000	2.9639	LOC112446029
18	35660001	35710000	2.96247	LOC112442431
7	18720001	18770000	2.96201	LOC112447361
13	69920001	69970000	2.96196	ZHX3
18	35480001	35530000	2.96182	NFATC3
19	39840001	39890000	2.96172	CDK12
9	39140001	39190000	2.96167	SLC16A10
9	39140001	39190000	2.96167	MFSD4B
10	53020001	53070000	2.96162	TCF12
21	33360001	33410000	2.96144	SIN3A
21	33360001	33410000	2.96144	PTPN9
22	49980001	50030000	2.96123	HYAL1
22	49980001	50030000	2.96123	HYAL2
22	49980001	50030000	2.96123	TUSC2
26	22720001	22770000	2.96089	HPS6
13	57660001	57710000	2.96039	STX16
8	113040001	113090000	2.95975	LOC112447760
3	20700001	20750000	2.95975	HIST1H2BL
3	20700001	20750000	2.95975	HIST2H2AA4
3	20700001	20750000	2.95975	LOC516742
15	42460001	42510000	2.95947	SBF2
17	69640001	69690000	2.95856	OSBP2
22	30060001	30110000	2.9585	MIR1284
7	43480001	43530000	2.95817	TMEM259
7	43480001	43530000	2.95817	GRIN3B
18	53080001	53130000	2.95787	OPA3
2	125860001	125910000	2.95776	CD164L2
2	125860001	125910000	2.95776	GPR3
3	21300001	21350000	2.95765	TRNAG-UCC
3	21300001	21350000	2.95765	TRNAK-CUU
3	21300001	21350000	2.95765	LOC112445953
3	21300001	21350000	2.95765	LOC112446130
5	55920001	55970000	2.95747	MIR2430
5	55920001	55970000	2.95747	MARS
5	55920001	55970000	2.95747	DDIT3
7	49320001	49370000	2.95716	PKD2L2
5	65500001	65550000	2.95696	SYCP3
7	43780001	43830000	2.95657	DAZAP1
7	43780001	43830000	2.95657	GAMT
3	92240001	92290000	2.95636	HSPB11
3	92240001	92290000	2.95636	LRRC42
12	72600001	72650000	2.95634	LOC112449074
7	43680001	43730000	2.95626	EFNA2
7	43680001	43730000	2.95626	C7H19orf24
17	70820001	70870000	2.95612	LOC101906281
17	70820001	70870000	2.95612	LOC112442067
11	82960001	83010000	2.95581	LOC112448824
11	82960001	83010000	2.95581	LOC112448823
11	82960001	83010000	2.95581	LOC112441484
11	82960001	83010000	2.95581	IFITM2
11	82960001	83010000	2.95581	IFITM5
11	82960001	83010000	2.95581	PGGHG
11	82960001	83010000	2.95581	NBAS
8	38120001	38170000	2.95562	LOC112447918
24	42840001	42890000	2.95556	SPIRE1
16	51080001	51130000	2.95549	ANKRD65
16	51080001	51130000	2.95549	TMEM88B
19	50980001	51030000	2.955	ARHGDIA
17	62380001	62430000	2.95448	BICDL1
7	49120001	49170000	2.95432	TRNAR-ACG
3	21420001	21470000	2.95411	ITGA10
3	21420001	21470000	2.95411	PEX11B
3	21420001	21470000	2.95411	LOC789231
9	41960001	42010000	2.9538	LOC112448045
7	52360001	52410000	2.95363	TAF7
7	52360001	52410000	2.95363	SLC25A2
7	43820001	43870000	2.9533	APC2
8	38380001	38430000	2.95326	LOC101902389
8	37760001	37810000	2.95326	KDM4C
24	43040001	43090000	2.95324	LOC101902135
24	43040001	43090000	2.95324	PSMG2
16	38700001	38750000	2.95321	LOC517828
7	110260001	110310000	2.95317	CAMK4
19	42780001	42830000	2.95306	CNTD1
19	42780001	42830000	2.95306	COA3
19	42780001	42830000	2.95306	WNK4
18	35020001	35070000	2.9528	LOC101906467
5	57140001	57190000	2.95271	ESYT1
5	119980001	120030000	2.95271	ACR
17	56880001	56930000	2.9526	TAOK3
10	25720001	25770000	2.95227	LOC112448610
10	25720001	25770000	2.95227	LOC104973099
10	25720001	25770000	2.95227	LOC112448609
16	460001	510000	2.95225	OR5L1
7	43160001	43210000	2.95211	BSG
7	43160001	43210000	2.95211	GZMM
7	43160001	43210000	2.95211	CDC34
7	43160001	43210000	2.95211	LOC112447550
7	43160001	43210000	2.95211	TPGS1
7	43160001	43210000	2.95211	MADCAM1
11	73220001	73270000	2.95192	HADHA
16	50480001	50530000	2.95174	MIR2896
16	50480001	50530000	2.95174	SKI
15	79140001	79190000	2.95174	LOC785944
15	79140001	79190000	2.95174	LOC528577
2	114960001	115010000	2.95152	IRS1
18	35600001	35650000	2.95115	SLC7A6
26	50180001	50230000	2.94979	LOC528422
26	50180001	50230000	2.94979	TCERG1L
7	41680001	41730000	2.94929	LOC112447515
19	40540001	40590000	2.94924	RARA
19	40540001	40590000	2.94924	CDC6
22	50300001	50350000	2.94923	MON1A
22	50300001	50350000	2.94923	LOC112443477
17	70780001	70830000	2.94896	LOC112442074
17	70780001	70830000	2.94896	LOC112442064
7	46020001	46070000	2.94892	LOC112447420
7	46020001	46070000	2.94892	JADE2
10	19140001	19190000	2.94884	PARP6
10	19140001	19190000	2.94884	PKM
7	43620001	43670000	2.94827	STK11
3	20120001	20170000	2.94804	LOC107132275
3	20120001	20170000	2.94804	TRNAS-GGA
14	35580001	35630000	2.94781	TRPA1
5	30820001	30870000	2.94778	ARF3
2	126060001	126110000	2.9474	SLC9A1
16	72060001	72110000	2.94734	LOC100336777
16	72060001	72110000	2.94734	RCOR3
14	13720001	13770000	2.94664	LOC112449615
12	19480001	19530000	2.94636	LOC104973551
5	26500001	26550000	2.94612	PCBP2
19	40360001	40410000	2.94597	NR1D1
19	40360001	40410000	2.94597	THRA
19	40360001	40410000	2.94597	MED24
2	124700001	124750000	2.94593	LOC112443715
2	124700001	124750000	2.94593	YTHDF2
3	20660001	20710000	2.9456	SV2A
19	42540001	42590000	2.94539	LOC112442811
19	42540001	42590000	2.94539	ATP6V0A1
3	54580001	54630000	2.94484	LOC112445997
3	54580001	54630000	2.94484	GBP6
9	12240001	12290000	2.94457	KCNQ5
10	59160001	59210000	2.94432	LOC104973172
7	19940001	19990000	2.94424	PIAS4
23	28640001	28690000	2.94405	LOC104975666
23	28640001	28690000	2.94405	JSP.1
5	30800001	30850000	2.94351	LOC112446681
5	30800001	30850000	2.94351	WNT10B
5	30800001	30850000	2.94351	WNT1
17	62260001	62310000	2.94345	ALDH2
10	35860001	35910000	2.94339	PLCB2
10	35860001	35910000	2.94339	ANKRD63
10	35860001	35910000	2.94339	PAK6
5	57060001	57110000	2.94314	RNF41
5	57060001	57110000	2.94314	NABP2
5	57060001	57110000	2.94314	SLC39A5
19	28200001	28250000	2.94297	LOC112442760
8	7180001	7230000	2.94295	ADAM29
19	50820001	50870000	2.94208	LOC101910153
19	50820001	50870000	2.94208	LOC112441469
19	50820001	50870000	2.94208	DCXR
15	17600001	17650000	2.94202	CUL5
19	42800001	42850000	2.94201	PSME3
19	42800001	42850000	2.94201	BECN1
15	39000001	39050000	2.94174	FAR1
2	125700001	125750000	2.94145	AHDC1
2	125700001	125750000	2.94145	FGR
5	25960001	26010000	2.94105	HOXC6
5	25960001	26010000	2.94105	MIR615
5	25960001	26010000	2.94105	HOXC5
5	25960001	26010000	2.94105	HOXC4
5	25960001	26010000	2.94105	LOC100847613
19	56620001	56670000	2.94084	LOC112442875
19	56620001	56670000	2.94084	SLC9A3R1
19	56620001	56670000	2.94084	NAT9
19	56620001	56670000	2.94084	TMEM104
11	73940001	73990000	2.94082	MIR1301
11	73940001	73990000	2.94082	DNMT3A
11	73940001	73990000	2.94082	LOC112448893
18	35640001	35690000	2.9408	PRMT7
18	35640001	35690000	2.9408	SLC7A6OS
4	76100001	76150000	2.94068	LOC112446404
4	76100001	76150000	2.94068	IGFBP1
16	79200001	79250000	2.94068	LOC112441920
16	79200001	79250000	2.94068	KIF14
16	79200001	79250000	2.94068	LOC112441919
16	79200001	79250000	2.94068	LOC112441879
7	50700001	50750000	2.94044	TMEM173
7	50700001	50750000	2.94044	SMIM33
1	95420001	95470000	2.9404	LOC101904810
1	95420001	95470000	2.9404	FNDC3B
8	7240001	7290000	2.94035	LOC112447767
20	32620001	32670000	2.93994	OXCT1
5	65480001	65530000	2.93988	CHPT1
8	38500001	38550000	2.93977	IL33
8	60120001	60170000	2.93952	OR13J1
8	60120001	60170000	2.93952	LOC506202
25	26780001	26830000	2.93946	LOC112444289
2	86040001	86090000	2.9394	MOB4
2	86040001	86090000	2.9394	HSPE1
2	86040001	86090000	2.9394	HSPD1
13	42980001	43030000	2.9393	LOC112449459
2	90820001	90870000	2.93895	BMPR2
19	51000001	51050000	2.93868	PPP1R27
19	51000001	51050000	2.93868	P4HB
15	29120001	29170000	2.93823	LOC112441712
7	110160001	110210000	2.93816	WDR36
5	55700001	55750000	2.93772	OS9
10	58720001	58770000	2.93757	LOC112448482
11	99320001	99370000	2.93752	LOC104968656
5	26520001	26570000	2.93743	PRR13
5	26520001	26570000	2.93743	LOC112446842
2	119400001	119450000	2.937	PDE6D
2	119400001	119450000	2.937	PTMA
2	119400001	119450000	2.937	LOC101905734
11	99340001	99390000	2.93636	LOC112441452
10	36180001	36230000	2.93616	KNL1
19	28140001	28190000	2.93591	LOC112442832
15	39020001	39070000	2.93565	MIR2285B-1
22	50000001	50050000	2.93553	IFRD2
22	50000001	50050000	2.93553	HYAL3
22	50000001	50050000	2.93553	NAA80
18	34600001	34650000	2.93547	LOC112442294
18	34600001	34650000	2.93547	CES2
18	34600001	34650000	2.93547	FAM96B
18	34600001	34650000	2.93547	RRAD
18	34600001	34650000	2.93547	CDH16
11	74940001	74990000	2.93527	LOC104973431
11	74940001	74990000	2.93527	TP53I3
11	74940001	74990000	2.93527	PFN4
22	50020001	50070000	2.9351	LSMEM2
19	20600001	20650000	2.93505	LOC112442772
2	90540001	90590000	2.93472	FZD7
7	43500001	43550000	2.9347	ABCA7
7	43500001	43550000	2.9347	CNN2
7	42800001	42850000	2.93404	LOC614592
7	42800001	42850000	2.93404	LOC789041
11	95080001	95130000	2.93397	LHX2
2	88480001	88530000	2.93361	MAIP1
25	26800001	26850000	2.93348	LOC112444388
25	28660001	28710000	2.93328	CALN1
16	51100001	51150000	2.93298	AURKAIP1
16	51100001	51150000	2.93298	CCNL2
16	51100001	51150000	2.93298	MRPL20
8	59240001	59290000	2.93222	DNAJB5
8	59240001	59290000	2.93222	LOC112447959
10	59060001	59110000	2.93219	CYP19A1
3	12080001	12130000	2.93213	LOC782529
19	44160001	44210000	2.93205	GPATCH8
1	158340001	158390000	2.93204	KHDRBS1
4	105640001	105690000	2.93197	LOC112446438
4	105640001	105690000	2.93197	LOC783945
4	105640001	105690000	2.93197	LOC112446431
4	105640001	105690000	2.93197	LOC104972274
4	105640001	105690000	2.93197	LOC112446445
4	105640001	105690000	2.93197	LOC617183
4	105640001	105690000	2.93197	LOC112446433
4	105640001	105690000	2.93197	LOC104972445
4	105640001	105690000	2.93197	LOC112446444
4	105640001	105690000	2.93197	LOC617189
4	105640001	105690000	2.93197	LOC112446437
29	5520001	5570000	2.93188	LOC112444942
4	105940001	105990000	2.93119	LOC100336993
8	39240001	39290000	2.93112	PLGRKT
15	49920001	49970000	2.93059	LOC782692
15	49920001	49970000	2.93059	LOC112441579
15	49920001	49970000	2.93059	OR52J3
15	49920001	49970000	2.93059	LOC112441578
7	44520001	44570000	2.93032	ZCCHC10
7	44520001	44570000	2.93032	LOC112447663
3	92380001	92430000	2.9302	NDC1
3	92380001	92430000	2.9302	YIPF1
22	48440001	48490000	2.93008	DNAH1
22	48440001	48490000	2.93008	BAP1
11	94280001	94330000	2.92976	STRBP
5	112500001	112550000	2.92959	TOB2
3	12100001	12150000	2.92956	LOC512286
3	12100001	12150000	2.92956	LOC788175
1	95480001	95530000	2.92956	LOC112447728
22	49260001	49310000	2.92954	DCAF1
21	58920001	58970000	2.92933	SERPINA6
21	58920001	58970000	2.92933	SERPINA10
9	39560001	39610000	2.92915	LOC112448039
17	73120001	73170000	2.92908	LOC101903252
17	73120001	73170000	2.92908	LOC112441987
17	73120001	73170000	2.92908	LOC112442084
17	73120001	73170000	2.92908	DGCR6L
17	73120001	73170000	2.92908	PRODH
2	47420001	47470000	2.92903	EPC2
16	56980001	57030000	2.92897	TNR
5	56180001	56230000	2.92869	LRP1
5	56180001	56230000	2.92869	NXPH4
19	27580001	27630000	2.92835	CNTROB
19	27580001	27630000	2.92835	TRAPPC1
2	126800001	126850000	2.92827	CEP85
2	126800001	126850000	2.92827	SH3BGRL3
2	126800001	126850000	2.92827	UBXN11
2	126800001	126850000	2.92827	CD52
2	126800001	126850000	2.92827	CRYBG2
5	57100001	57150000	2.9282	SMARCC2
5	57100001	57150000	2.9282	TRNAS-CGA
5	57100001	57150000	2.9282	LOC112446710
7	44140001	44190000	2.92749	KLF16
3	20760001	20810000	2.92732	FCGR1A
3	20760001	20810000	2.92732	LOC788142
3	20760001	20810000	2.92732	LOC112445952
13	57120001	57170000	2.9271	ZNF831
14	30840001	30890000	2.92697	VCPIP1
29	60001	110000	2.92689	LOC516870
8	38360001	38410000	2.92658	LOC101902321
8	38360001	38410000	2.92658	UHRF2
20	71600001	71650000	2.92649	EXOC3
20	71600001	71650000	2.92649	LOC112443025
20	71600001	71650000	2.92649	SLC9A3
11	30140001	30190000	2.9259	FBXO11
11	30140001	30190000	2.9259	MSH6
29	49500001	49550000	2.92571	MRPL23
29	49500001	49550000	2.92571	LOC112444916
29	49500001	49550000	2.92571	H19
17	63300001	63350000	2.9257	GIT2
17	63300001	63350000	2.9257	ANKRD13A
5	99000001	99050000	2.92557	LOC101902742
19	28020001	28070000	2.92543	MYH10
3	21440001	21490000	2.92525	ANKRD35
19	27700001	27750000	2.92521	ALOXE3
7	43020001	43070000	2.92512	THEG
16	51240001	51290000	2.92505	TNFRSF4
16	51240001	51290000	2.92505	SDF4
19	38160001	38210000	2.92483	LOC112442655
26	51480001	51530000	2.92423	LOC112444499
4	55280001	55330000	2.92396	GPR85
7	57380001	57430000	2.92394	RBM27
13	32060001	32110000	2.92379	STAM
19	38140001	38190000	2.92363	SKAP1
7	18620001	18670000	2.92357	LOC101907552
7	18620001	18670000	2.92357	LOC104969097
2	320001	370000	2.92268	LGSN
1	83040001	83090000	2.92268	HTR3C
10	25760001	25810000	2.92249	RPGRIP1
7	7760001	7810000	2.92232	BRD4
19	26620001	26670000	2.92222	LOC112442630
19	26620001	26670000	2.92222	MIR2338
19	26620001	26670000	2.92222	ARRB2
19	26620001	26670000	2.92222	PELP1
19	26620001	26670000	2.92222	MED11
19	27260001	27310000	2.92188	LOC112442840
19	27260001	27310000	2.92188	LOC112442823
19	27260001	27310000	2.92188	EIF4A1
19	27260001	27310000	2.92188	SENP3
19	27260001	27310000	2.92188	TNFSF13
19	27260001	27310000	2.92188	LOC107131516
19	27260001	27310000	2.92188	TNFSF12
19	27260001	27310000	2.92188	LOC112442635
10	21000001	21050000	2.92185	PCK2
8	55540001	55590000	2.92089	TLE4
14	65300001	65350000	2.92056	OSR2
14	65300001	65350000	2.92056	LOC112449632
7	19620001	19670000	2.92051	UBXN6
7	19620001	19670000	2.92051	LOC101902724
18	35040001	35090000	2.92051	AGRP
18	35040001	35090000	2.92051	LOC101906411
17	53460001	53510000	2.92041	RHOF
17	53460001	53510000	2.92041	SETD1B
17	53460001	53510000	2.92041	HPD
19	27880001	27930000	2.92009	ARHGEF15
19	27880001	27930000	2.92009	LOC101903678
19	27880001	27930000	2.92009	SLC25A35
19	27880001	27930000	2.92009	RANGRF
19	27880001	27930000	2.92009	PFAS
29	49520001	49570000	2.91997	LOC101902793
2	79380001	79430000	2.91976	GLS
9	41680001	41730000	2.91954	AFG1L
1	157700001	157750000	2.9195	LOC538060
17	61840001	61890000	2.91936	HECTD4
17	61840001	61890000	2.91936	RPL6
14	41780001	41830000	2.91929	PKIA
16	38940001	38990000	2.91884	PRRC2C
16	38940001	38990000	2.91884	LOC104974427
5	111700001	111750000	2.91855	MKL1
5	111700001	111750000	2.91855	SGSM3
28	13800001	13850000	2.91851	LOC101905963
28	13800001	13850000	2.91851	HNRNPF
28	13800001	13850000	2.91851	FXYD4
22	50340001	50390000	2.91849	CAMKV
22	50340001	50390000	2.91849	LOC616410
7	21080001	21130000	2.91847	LOC112447374
7	21080001	21130000	2.91847	GADD45B
7	21080001	21130000	2.91847	LOC112447373
7	21080001	21130000	2.91847	GNG7
10	69760001	69810000	2.91817	NAA30
10	36940001	36990000	2.91812	TYRO3
10	36940001	36990000	2.91812	RPAP1
26	42400001	42450000	2.91809	DMBT1
3	22480001	22530000	2.91783	PRKAB2
1	107020001	107070000	2.91734	SMC4
1	107020001	107070000	2.91734	TRIM59
4	76660001	76710000	2.91732	PPIA
4	76660001	76710000	2.91732	H2AFV
4	76660001	76710000	2.91732	MIR4657
4	76660001	76710000	2.91732	PURB
19	38400001	38450000	2.91729	MIR2957
19	38400001	38450000	2.91729	MIR152
19	38400001	38450000	2.91729	COPZ2
10	18700001	18750000	2.91729	MYO9A
22	50100001	50150000	2.91695	SLC38A3
1	133080001	133130000	2.91619	PPP2R3A
1	133080001	133130000	2.91619	MSL2
21	2300001	2350000	2.91615	UBE3A
21	2300001	2350000	2.91615	LOC101907203
7	45800001	45850000	2.91568	PPP2CA
5	47800001	47850000	2.91559	HMGA2
10	25640001	25690000	2.91557	TOX4
10	25640001	25690000	2.91557	METTL3
10	25640001	25690000	2.91557	SALL2
7	49520001	49570000	2.91545	NME5
7	49520001	49570000	2.91545	WNT8A
18	12320001	12370000	2.91526	MTHFSD
3	32240001	32290000	2.91513	DRAM2
10	36220001	36270000	2.91479	RAD51
19	38760001	38810000	2.91478	LOC112442657
26	14960001	15010000	2.91448	LOC112444462
26	14960001	15010000	2.91448	FRA10AC1
26	14960001	15010000	2.91448	PDE6C
5	25200001	25250000	2.91441	MUCL1
25	26540001	26590000	2.9143	ZNF771
25	26540001	26590000	2.9143	ZNF48
25	26540001	26590000	2.9143	SEPT1
25	26540001	26590000	2.9143	MYLPF
25	26540001	26590000	2.9143	TBC1D10B
25	26540001	26590000	2.9143	LOC614614
25	26540001	26590000	2.9143	CD2BP2
22	30040001	30090000	2.91401	FOXP1
7	44100001	44150000	2.91383	REXO1
8	7220001	7270000	2.91343	LOC782699
11	61180001	61230000	2.91336	EHBP1
4	114220001	114270000	2.91295	PRKAG2
5	70240001	70290000	2.91272	CRY1
5	70240001	70290000	2.91272	MTERF2
5	70240001	70290000	2.91272	TMEM263
18	12340001	12390000	2.91264	LOC112442267
18	12340001	12390000	2.91264	FOXC2
10	59040001	59090000	2.91263	LOC112448484
19	27820001	27870000	2.91249	CTC1
25	36800001	36850000	2.91246	ZNF655
25	36800001	36850000	2.91246	LOC112444278
25	36800001	36850000	2.91246	TMEM225B
25	36800001	36850000	2.91246	ZSCAN25
10	82060001	82110000	2.91205	COX16
19	26760001	26810000	2.91202	MIR497
19	26760001	26810000	2.91202	MIR195
19	26760001	26810000	2.91202	LOC107131510
19	26760001	26810000	2.91202	C19H17orf49
19	26760001	26810000	2.91202	RNASEK
19	27120001	27170000	2.91197	POLR2A
22	48120001	48170000	2.91155	GNL3
22	48120001	48170000	2.91155	GLT8D1
22	48120001	48170000	2.91155	SPCS1
12	36340001	36390000	2.9115	MPHOSPH8
29	50960001	51010000	2.9114	LOC112444847
29	50960001	51010000	2.9114	IFITM3
29	50960001	51010000	2.9114	LOC101904625
9	104440001	104490000	2.91122	TRNAY-GUA
26	22860001	22910000	2.91114	GBF1
26	22860001	22910000	2.91114	PITX3
26	22860001	22910000	2.91114	ELOVL3
28	25040001	25090000	2.91097	LOC112444806
12	26220001	26270000	2.91095	TRNAY-AUA
19	50780001	50830000	2.91077	RFNG
19	50780001	50830000	2.91077	GPS1
19	50780001	50830000	2.91077	DUS1L
19	50780001	50830000	2.91077	FASN
9	84720001	84770000	2.91026	LOC100850276
28	17880001	17930000	2.91015	ARID5B
13	57920001	57970000	2.91014	VAPB
12	32080001	32130000	2.90986	PDX1
10	19060001	19110000	2.9097	GRAMD2A
8	39060001	39110000	2.9096	PDCD1LG2
23	26240001	26290000	2.90926	LOC107131258
25	1	50000	2.90921	LOC789192
5	99320001	99370000	2.90911	LOC101905165
5	99320001	99370000	2.90911	LOC100847738
5	99320001	99370000	2.90911	LOC104970137
5	65540001	65590000	2.90891	GNPTAB
7	18640001	18690000	2.90882	SAFB2
12	19000001	19050000	2.90875	SETDB2
12	19000001	19050000	2.90875	CAB39L
16	50460001	50510000	2.90854	LOC107133240
16	50460001	50510000	2.90854	MORN1
3	20100001	20150000	2.90839	ADAMTSL4
3	20100001	20150000	2.90839	MCL1
3	20100001	20150000	2.90839	LOC104971503
3	20100001	20150000	2.90839	LOC112445951
3	20100001	20150000	2.90839	ENSA
4	119480001	119530000	2.90836	WDR60
4	119480001	119530000	2.90836	LOC112446466
3	49040001	49090000	2.90826	ABCD3
21	680001	730000	2.90825	LOC112443209
21	680001	730000	2.90825	LOC112443207
21	680001	730000	2.90825	LOC112443211
3	20300001	20350000	2.9082	MRPS21
3	20300001	20350000	2.9082	PRPF3
5	70060001	70110000	2.90819	RIC8B
22	56020001	56070000	2.90768	MIR2372
16	79960001	80010000	2.90768	KDM5B
18	34660001	34710000	2.90755	CBFB
18	34660001	34710000	2.90755	CES4A
14	30800001	30850000	2.90717	MYBL1
14	30800001	30850000	2.90717	LOC112449641
14	30800001	30850000	2.90717	LOC112449513
19	39300001	39350000	2.90685	PSMB3
19	39300001	39350000	2.90685	PTTG1
19	39300001	39350000	2.90685	PCGF2
19	39300001	39350000	2.90685	CISD3
19	39300001	39350000	2.90685	MLLT6
3	101760001	101810000	2.90681	ERI3
3	20140001	20190000	2.90678	ECM1
3	20140001	20190000	2.90678	LOC104971510
5	119940001	119990000	2.90651	LOC112446798
5	119940001	119990000	2.90651	SHANK3
5	119940001	119990000	2.90651	LOC104972617
5	119940001	119990000	2.90651	ARSA
13	61660001	61710000	2.90635	POFUT1
5	24720001	24770000	2.90621	FGD6
5	24720001	24770000	2.90621	NR2C1
4	119440001	119490000	2.90591	ESYT2
7	43940001	43990000	2.90587	TCF3
7	43940001	43990000	2.90587	UQCR11
12	35820001	35870000	2.90579	IFT88
23	30300001	30350000	2.90574	ZSCAN12
19	27640001	27690000	2.90563	LOC101902972
19	27640001	27690000	2.90563	GUCY2D
10	37840001	37890000	2.9055	HAUS2
8	39320001	39370000	2.90531	INSL6
1	158200001	158250000	2.90502	KPNA6
19	24780001	24830000	2.90495	UBE2G1
19	24780001	24830000	2.90495	ANKFY1
3	51600001	51650000	2.90484	LOC107132308
3	51600001	51650000	2.90484	TGFBR3
3	20600001	20650000	2.90482	OTUD7B
3	20600001	20650000	2.90482	TRNAW-CCA
11	68240001	68290000	2.90456	MXD1
11	68240001	68290000	2.90456	SNRNP27
5	112520001	112570000	2.90454	ACO2
5	112520001	112570000	2.90454	PHF5A
7	44440001	44490000	2.90448	AFF4
7	44440001	44490000	2.90448	LEAP2
7	44440001	44490000	2.90448	UQCRQ
7	44440001	44490000	2.90448	GDF9
19	46180001	46230000	2.90446	CDC27
11	72540001	72590000	2.90426	AGBL5
11	72540001	72590000	2.90426	OST4
11	72540001	72590000	2.90426	EMILIN1
11	72540001	72590000	2.90426	KHK
15	84120001	84170000	2.90396	OR4A15
13	33840001	33890000	2.90367	LOC104973760
13	33840001	33890000	2.90367	ZEB1
15	49160001	49210000	2.90335	LOC112441576
15	49160001	49210000	2.90335	LOC784376
11	73920001	73970000	2.90335	LOC104973427
11	73920001	73970000	2.90335	DTNB
19	26740001	26790000	2.90278	LOC100848492
19	26740001	26790000	2.90278	ALOX12
26	23080001	23130000	2.90271	SUFU
26	23080001	23130000	2.90271	ACTR1A
26	23080001	23130000	2.90271	MFSD13A
1	148360001	148410000	2.90264	MGC127133
8	23180001	23230000	2.90253	LOC787343
8	23180001	23230000	2.90253	LOC112447880
7	45980001	46030000	2.90229	LOC112447421
16	50640001	50690000	2.9022	LOC112441939
16	50640001	50690000	2.9022	LOC112441845
7	53220001	53270000	2.90213	LOC112447553
23	16540001	16590000	2.90203	GNMT
23	16540001	16590000	2.90203	CNPY3
23	16540001	16590000	2.90203	LOC104969653
23	16540001	16590000	2.90203	PTCRA
13	61580001	61630000	2.90187	TM9SF4
2	126260001	126310000	2.90177	NR0B2
2	126260001	126310000	2.90177	NUDC
2	126260001	126310000	2.90177	KDF1
12	20280001	20330000	2.90153	DLEU7
5	56880001	56930000	2.9015	MIP
5	56880001	56930000	2.9015	SPRYD4
5	56880001	56930000	2.9015	GLS2
22	48420001	48470000	2.90144	PHF7
22	48420001	48470000	2.90144	SEMA3G
22	48420001	48470000	2.90144	TNNC1
22	48420001	48470000	2.90144	LOC107131691
22	48420001	48470000	2.90144	NISCH
13	69940001	69990000	2.9013	LPIN3
22	48620001	48670000	2.90063	TWF2
22	48620001	48670000	2.90063	PPM1M
22	48620001	48670000	2.90063	MIRLET7G
22	48620001	48670000	2.90063	WDR82
29	43100001	43150000	2.9006	PPP2R5B
29	43100001	43150000	2.9006	ATG2A
29	43100001	43150000	2.9006	MIR194-2
29	43100001	43150000	2.9006	MIR192
29	43100001	43150000	2.9006	EHD1
10	58520001	58570000	2.90038	TMOD2
8	39200001	39250000	2.90037	CD274
10	20980001	21030000	2.90031	DCAF11
10	20980001	21030000	2.90031	FITM1
10	20980001	21030000	2.90031	PSME1
10	20980001	21030000	2.90031	EMC9
10	20980001	21030000	2.90031	PSME2
10	20980001	21030000	2.90031	RNF31
10	20980001	21030000	2.90031	IRF9
10	20980001	21030000	2.90031	REC8
26	22600001	22650000	2.90028	ARMH3
19	50960001	51010000	2.9002	ALYREF
19	50960001	51010000	2.9002	ANAPC11
19	50960001	51010000	2.9002	NPB
3	21460001	21510000	2.90016	PIAS3
10	58940001	58990000	2.89997	GLDN
7	19920001	19970000	2.8998	ZBTB7A
7	19920001	19970000	2.8998	MAP2K2
19	27660001	27710000	2.8997	ALOX15B
19	26560001	26610000	2.89967	ZMYND15
11	88480001	88530000	2.89944	KIDINS220
14	60840001	60890000	2.89909	RIMS2
19	37500001	37550000	2.89904	IGF2BP1
3	20680001	20730000	2.89903	HIST2H2BE
3	20680001	20730000	2.89903	HIST2H2AC
3	20680001	20730000	2.89903	HIST2H2AB
3	20680001	20730000	2.89903	LOC101906484
3	20680001	20730000	2.89903	BOLA1
7	44120001	44170000	2.89901	LOC112447414
7	49180001	49230000	2.89896	HNRNPA0
29	45220001	45270000	2.89888	CLCF1
29	45220001	45270000	2.89888	POLD4
29	45220001	45270000	2.89888	LOC112444905
29	45220001	45270000	2.89888	LOC107131975
29	45220001	45270000	2.89888	SSH3
29	45220001	45270000	2.89888	ANKRD13D
5	25060001	25110000	2.89869	METAP2
5	25060001	25110000	2.89869	LOC112446660
10	51220001	51270000	2.89861	RNF111
11	106960001	107010000	2.89834	LOC104973514
22	49340001	49390000	2.8982	DOCK3
22	49340001	49390000	2.8982	LOC112443475
22	49340001	49390000	2.8982	MANF
22	49340001	49390000	2.8982	RBM15B
15	55860001	55910000	2.89808	EMSY
21	22440001	22490000	2.89801	ALPK3
10	24960001	25010000	2.89778	LOC112448420
7	52540001	52590000	2.89769	PCDHGC3
7	52540001	52590000	2.89769	PCDHGA8
7	52540001	52590000	2.89769	PCDHGB4
11	72100001	72150000	2.8975	C11H2orf16
11	72100001	72150000	2.8975	ZNF512
9	42020001	42070000	2.89738	OSTM1
9	42020001	42070000	2.89738	LOC101906052
13	23320001	23370000	2.89712	LOC112449266
26	22340001	22390000	2.89696	FBXW4
26	22340001	22390000	2.89696	DPCD
5	99160001	99210000	2.89667	LOC100140174
17	69140001	69190000	2.89664	HORMAD2
13	57340001	57390000	2.89651	CTSZ
13	57340001	57390000	2.89651	TUBB1
13	57340001	57390000	2.89651	ATP5F1E
13	57340001	57390000	2.89651	PRELID3B
10	49520001	49570000	2.89628	LOC104973153
10	49520001	49570000	2.89628	RORA
22	42340001	42390000	2.89613	C22H3orf67
7	44080001	44130000	2.89571	ATP8B3
7	44080001	44130000	2.89571	ONECUT3
13	17860001	17910000	2.89555	ABI1
8	22560001	22610000	2.89523	IFNT2
8	22560001	22610000	2.89523	IFNT3
8	22560001	22610000	2.89523	LOC101908039
11	75180001	75230000	2.89513	ATAD2B
19	40560001	40610000	2.89509	GJD3
11	72280001	72330000	2.89486	MPV17
21	27440001	27490000	2.89484	TRPM1
21	27440001	27490000	2.89484	LOC101902644
15	37780001	37830000	2.89484	CALCB
19	50860001	50910000	2.89483	MIR2346
19	50860001	50910000	2.89483	ASPSCR1
3	74940001	74990000	2.89466	LRRC40
29	40920001	40970000	2.89458	GANAB
29	40920001	40970000	2.89458	B3GAT3
29	40920001	40970000	2.89458	ROM1
29	40920001	40970000	2.89458	EML3
29	40920001	40970000	2.89458	MTA2
29	40920001	40970000	2.89458	TUT1
29	40920001	40970000	2.89458	EEF1G
26	23860001	23910000	2.89457	PCGF6
22	49720001	49770000	2.89456	HEMK1
22	49720001	49770000	2.89456	CISH
22	49720001	49770000	2.89456	MAPKAPK3
18	35060001	35110000	2.89443	LOC101906364
29	48860001	48910000	2.89435	LOC112444897
2	126660001	126710000	2.89435	LIN28A
21	65760001	65810000	2.89427	MIR370
21	65760001	65810000	2.89427	LOC112443334
21	65760001	65810000	2.89427	MIR136
21	65760001	65810000	2.89427	MIR432
21	65760001	65810000	2.89427	MEG8
21	65760001	65810000	2.89427	MIR127
21	65760001	65810000	2.89427	MIR433
21	65760001	65810000	2.89427	MIR431
21	65760001	65810000	2.89427	PEG11AS
21	65760001	65810000	2.89427	RTL1
21	65760001	65810000	2.89427	MIR665
21	65760001	65810000	2.89427	MIR493
18	53060001	53110000	2.89427	VASP
18	53060001	53110000	2.89427	PPM1N
18	53060001	53110000	2.89427	RTN2
18	53060001	53110000	2.89427	FOSB
18	53060001	53110000	2.89427	LOC112442338
18	53060001	53110000	2.89427	LOC112442339
19	46920001	46970000	2.89413	TLK2
29	48840001	48890000	2.89375	KCNQ1
17	54200001	54250000	2.8937	LOC104968522
7	18600001	18650000	2.89368	SAFB
7	18600001	18650000	2.89368	C7H19orf70
7	18600001	18650000	2.89368	HSD11B1L
7	18600001	18650000	2.89368	RPL36
7	18600001	18650000	2.89368	LONP1
3	21260001	21310000	2.89367	LOC107132278
3	21260001	21310000	2.89367	LOC112446128
3	21260001	21310000	2.89367	LOC112446125
6	99600001	99650000	2.89366	LOC112447118
6	99600001	99650000	2.89366	WDFY3
7	54300001	54350000	2.89365	NR3C1
7	54300001	54350000	2.89365	LOC107132646
2	125900001	125950000	2.89318	TMEM222
2	125900001	125950000	2.89318	SYTL1
10	53940001	53990000	2.8931	TEX9
11	97380001	97430000	2.89274	LMX1B
11	97380001	97430000	2.89274	LOC112448838
16	7000001	7050000	2.89264	LOC112441816
18	35680001	35730000	2.8926	SMPD3
20	23200001	23250000	2.89258	IL6ST
19	28000001	28050000	2.89257	NDEL1
20	3760001	3810000	2.8922	LOC101903110
5	102020001	102070000	2.89208	LOC112446753
2	52140001	52190000	2.89208	ZEB2
2	52140001	52190000	2.89208	LOC613677
2	52140001	52190000	2.89208	LOC101904069
2	52140001	52190000	2.89208	LOC112442346
5	26480001	26530000	2.89192	MAP3K12
5	26480001	26530000	2.89192	TARBP2
5	26480001	26530000	2.89192	NPFF
5	26480001	26530000	2.89192	ATF7
16	51700001	51750000	2.89171	LOC507787
16	51700001	51750000	2.89171	SPEN
10	76640001	76690000	2.89166	PPP1R36
10	76640001	76690000	2.89166	HSPA2
3	50940001	50990000	2.89165	GFI1
27	34340001	34390000	2.89164	ADAM32
7	93020001	93070000	2.89151	NR2F1
26	18200001	18250000	2.89133	LCOR
9	38800001	38850000	2.89093	LOC112448038
7	7880001	7930000	2.89064	NOTCH3
4	43280001	43330000	2.89061	PHTF2
7	52380001	52430000	2.89057	PCDHGA2
3	51080001	51130000	2.89044	GLMN
16	6740001	6790000	2.8904	KCNT2
5	55840001	55890000	2.89034	PIP4K2C
5	55840001	55890000	2.89034	DTX3
5	55840001	55890000	2.89034	ARHGEF25
5	55840001	55890000	2.89034	SLC26A10
5	55840001	55890000	2.89034	B4GALNT1
6	102060001	102110000	2.89033	KLHL8
4	80920001	80970000	2.89013	CDK13
4	80920001	80970000	2.89013	MPLKIP
4	80920001	80970000	2.89013	LOC112446479
4	80920001	80970000	2.89013	SUGCT
28	45860001	45910000	2.88987	LOC101905670
26	23220001	23270000	2.88978	TRIM8
10	25680001	25730000	2.88965	CHD8
3	19320001	19370000	2.88913	POGZ
10	82140001	82190000	2.88894	ADAM20
4	76720001	76770000	2.88892	LOC112446406
4	76720001	76770000	2.88892	ZMIZ2
3	20320001	20370000	2.88791	C3H1orf54
3	20320001	20370000	2.88791	CIART
11	73340001	73390000	2.8879	RAB10
19	50840001	50890000	2.88784	CENPX
19	50840001	50890000	2.88784	LRRC45
19	50840001	50890000	2.88784	RAC3
11	74760001	74810000	2.88771	ITSN2
10	58700001	58750000	2.88769	DMXL2
10	82120001	82170000	2.88756	LOC112448520
10	82120001	82170000	2.88756	MED6
5	31000001	31050000	2.88753	LOC107132475
2	94600001	94650000	2.88731	LOC112442953
2	94600001	94650000	2.88731	ZDBF2
2	126040001	126090000	2.88729	TRNAE-UUC
5	31060001	31110000	2.88726	LOC112446865
5	31060001	31110000	2.88726	KANSL2
10	36280001	36330000	2.88699	C10H15orf62
10	36280001	36330000	2.88699	DNAJC17
10	36280001	36330000	2.88699	GCHFR
2	126620001	126670000	2.88669	DHDDS
2	126620001	126670000	2.88669	HMGN2
3	21600001	21650000	2.88667	PDZK1
3	21560001	21610000	2.88653	CD160
11	72260001	72310000	2.88639	GTF3C2
11	72260001	72310000	2.88639	EIF2B4
11	72260001	72310000	2.88639	SNX17
11	72260001	72310000	2.88639	ZNF513
11	72260001	72310000	2.88639	PPM1G
3	50840001	50890000	2.88606	EVI5
10	36480001	36530000	2.88606	INO80
10	36480001	36530000	2.88606	CHAC1
2	90800001	90850000	2.88603	LOC112443674
2	90800001	90850000	2.88603	LOC112443676
2	90800001	90850000	2.88603	NOP58
12	72680001	72730000	2.88596	LOC100337390
8	38400001	38450000	2.88589	TPD52L3
13	11300001	11350000	2.88588	LOC112449358
5	56280001	56330000	2.8858	STAT6
5	56280001	56330000	2.8858	MIR2431
5	56280001	56330000	2.8858	LOC112446855
5	55900001	55950000	2.88577	MBD6
5	55900001	55950000	2.88577	DCTN2
18	35240001	35290000	2.88576	RANBP10
4	105920001	105970000	2.88552	LOC100336982
4	105920001	105970000	2.88552	LOC104968514
4	105920001	105970000	2.88552	LOC112446435
4	105920001	105970000	2.88552	LOC101902874
4	105920001	105970000	2.88552	LOC112446439
14	64600001	64650000	2.88515	VPS13B
29	41080001	41130000	2.88512	STX5
29	41080001	41130000	2.88512	NXF1
29	41080001	41130000	2.88512	TMEM223
29	41080001	41130000	2.88512	TMEM179B
29	41080001	41130000	2.88512	TAF6L
29	41080001	41130000	2.88512	POLR2G
16	50560001	50610000	2.88511	PRKCZ
16	50560001	50610000	2.88511	FAAP20
1	110780001	110830000	2.8851	LOC101902535
9	38600001	38650000	2.88503	FYN
13	31520001	31570000	2.88496	TRDMT1
25	36820001	36870000	2.88494	ZNF789
25	36820001	36870000	2.88494	FAM200A
17	54180001	54230000	2.88484	ATP2A2
17	54180001	54230000	2.88484	LOC100300938
3	20340001	20390000	2.88476	CA14
3	20340001	20390000	2.88476	APH1A
17	52260001	52310000	2.88475	CDK2AP1
18	36480001	36530000	2.88474	LOC112442297
18	36480001	36530000	2.88474	TERF2
18	36480001	36530000	2.88474	TMED6
18	36480001	36530000	2.88474	NIP7
18	36480001	36530000	2.88474	COG8
22	50180001	50230000	2.88472	RBM5
25	27080001	27130000	2.88444	STX1B
25	27080001	27130000	2.88444	HSD3B7
22	50060001	50110000	2.88443	GNAI2
22	50060001	50110000	2.88443	SEMA3B
3	19680001	19730000	2.88439	CDC42SE1
3	19680001	19730000	2.88439	MLLT11
3	19680001	19730000	2.88439	LOC104971501
3	19680001	19730000	2.88439	GABPB2
3	19680001	19730000	2.88439	SEMA6C
12	35300001	35350000	2.88396	LOC112449128
12	35300001	35350000	2.88396	LOC101902228
3	8560001	8610000	2.88368	ITLN2
3	8560001	8610000	2.88368	LOC100336682
24	43180001	43230000	2.88361	CEP192
24	43180001	43230000	2.88361	SEH1L
19	44140001	44190000	2.88349	ITGA2B
19	44140001	44190000	2.88349	FAM171A2
19	44140001	44190000	2.88349	GRN
10	58600001	58650000	2.88347	SCG3
10	58600001	58650000	2.88347	LYSMD2
7	98080001	98130000	2.88344	CHD1
3	78340001	78390000	2.88331	MIER1
2	126180001	126230000	2.88324	TRNP1
2	126180001	126230000	2.88324	FAM46B
21	2060001	2110000	2.88324	LOC112443281
21	2060001	2110000	2.88324	LOC112443279
21	2060001	2110000	2.88324	LOC112443283
21	2060001	2110000	2.88324	LOC112443277
5	57700001	57750000	2.88316	LOC618816
5	57700001	57750000	2.88316	LOC615284
5	57700001	57750000	2.88316	LOC100847112
3	17320001	17370000	2.88309	LOC100848441
3	17320001	17370000	2.88309	LOC100848030
19	36660001	36710000	2.88302	LOC100196902
19	36660001	36710000	2.88302	DLX4
19	36660001	36710000	2.88302	DLX3
19	42340001	42390000	2.88295	STAT5B
5	112120001	112170000	2.88293	RBX1
5	112120001	112170000	2.88293	DNAJB7
5	112120001	112170000	2.88293	XPNPEP3
2	91440001	91490000	2.88288	CYP20A1
16	50820001	50870000	2.88284	GNB1
16	50820001	50870000	2.88284	LOC112441930
16	50820001	50870000	2.88284	CALML6
16	50820001	50870000	2.88284	TMEM52
18	35080001	35130000	2.88274	RIPOR1
19	26540001	26590000	2.8827	TM4SF5
19	26540001	26590000	2.8827	VMO1
19	26540001	26590000	2.8827	GLTPD2
19	26540001	26590000	2.8827	PSMB6
19	26540001	26590000	2.8827	PLD2
7	43920001	43970000	2.88268	MBD3
7	43920001	43970000	2.88268	LOC112447412
17	67940001	67990000	2.88264	CHEK2
3	104960001	105010000	2.88252	LOC112446072
3	104960001	105010000	2.88252	SCMH1
29	45240001	45290000	2.8825	RAD9A
10	37860001	37910000	2.88249	STARD9
1	85260001	85310000	2.88242	SOX2
1	85260001	85310000	2.88242	LOC100849009
7	44160001	44210000	2.88239	ABHD17A
2	107040001	107090000	2.88231	NHEJ1
2	47720001	47770000	2.88218	MBD5
19	42580001	42630000	2.88216	HSD17B1
19	42580001	42630000	2.88216	NAGLU
19	42580001	42630000	2.88216	LOC107131525
10	53340001	53390000	2.88214	LOC112448664
13	23620001	23670000	2.88205	LOC101905823
20	71660001	71710000	2.88202	AHRR
24	43020001	43070000	2.88196	CEP76
16	50920001	50970000	2.88191	SLC35E2
16	50920001	50970000	2.88191	LOC104974460
16	50920001	50970000	2.88191	NADK
19	26380001	26430000	2.88184	LOC100848357
19	26380001	26430000	2.88184	CAMTA2
19	26380001	26430000	2.88184	INCA1
19	26380001	26430000	2.88184	KIF1C
15	62520001	62570000	2.88173	PAX6
3	45200001	45250000	2.88155	MIR137
15	29160001	29210000	2.88143	IFT46
15	29160001	29210000	2.88143	TMEM25
15	29160001	29210000	2.88143	TTC36
11	98560001	98610000	2.8814	FAM102A
11	98560001	98610000	2.8814	DPM2
11	98560001	98610000	2.8814	PIP5KL1
11	98560001	98610000	2.8814	ST6GALNAC4
11	98560001	98610000	2.8814	ST6GALNAC6
14	23340001	23390000	2.88131	CHCHD7
2	125920001	125970000	2.88099	WDTC1
20	31260001	31310000	2.88099	C20H5orf34
4	76080001	76130000	2.88074	IGFBP3
13	57960001	58010000	2.8804	RAB22A
15	76720001	76770000	2.88033	MIR2319B
15	76720001	76770000	2.88033	MIR2319A
15	76720001	76770000	2.88033	CKAP5
3	74880001	74930000	2.88015	SRSF11
20	3680001	3730000	2.88015	FBXW11
26	22400001	22450000	2.88013	LOC101908075
3	102060001	102110000	2.88005	IPO13
3	102060001	102110000	2.88005	DPH2
3	102060001	102110000	2.88005	LOC104971821
3	102060001	102110000	2.88005	ATP6V0B
3	102060001	102110000	2.88005	B4GALT2
3	102060001	102110000	2.88005	CCDC24
3	102060001	102110000	2.88005	SLC6A9
19	38820001	38870000	2.87992	LOC112442769
19	38820001	38870000	2.87992	NPEPPS
26	23840001	23890000	2.87991	INA
3	3100001	3150000	2.87987	TMCO1
3	3100001	3150000	2.87987	LOC101907516
15	20440001	20490000	2.87983	FDX1
15	20440001	20490000	2.87983	LOC112441608
7	45740001	45790000	2.87971	TCF7
7	45740001	45790000	2.87971	LOC104969171
7	45740001	45790000	2.87971	LOC104969173
14	23320001	23370000	2.87961	PLAG1
13	31500001	31550000	2.87957	CUBN
17	72920001	72970000	2.87948	MIR185
19	20800001	20850000	2.87943	ANKRD13B
19	20800001	20850000	2.87943	LOC112442616
19	20800001	20850000	2.87943	LOC101904012
19	20800001	20850000	2.87943	GIT1
19	20800001	20850000	2.87943	TP53I13
19	20800001	20850000	2.87943	ABHD15
19	20800001	20850000	2.87943	TAOK1
5	56160001	56210000	2.87942	SHMT2
5	56160001	56210000	2.87942	NDUFA4L2
5	56160001	56210000	2.87942	LOC112446706
5	56160001	56210000	2.87942	LOC112446707
5	56160001	56210000	2.87942	STAC3
10	93760001	93810000	2.87903	LOC112448582
2	125880001	125930000	2.87897	MAP3K6
2	125880001	125930000	2.87897	FCN3
22	55960001	56010000	2.87882	LOC112443556
12	36360001	36410000	2.87879	PARP4
18	12960001	13010000	2.8786	ZCCHC14
18	12960001	13010000	2.8786	MAP1LC3B
18	12960001	13010000	2.8786	LOC100848507
18	12960001	13010000	2.8786	FBXO31
1	85340001	85390000	2.87858	LOC104970940
19	43220001	43270000	2.87854	LOC112442856
19	43220001	43270000	2.87854	LOC112442857
19	43220001	43270000	2.87854	LOC112442845
19	43220001	43270000	2.87854	LOC112442848
19	43220001	43270000	2.87854	LOC112442849
19	43220001	43270000	2.87854	LOC112442860
19	43220001	43270000	2.87854	LOC112442846
19	43220001	43270000	2.87854	LOC112442853
8	38920001	38970000	2.87849	RIC1
8	38920001	38970000	2.87849	ERMP1
14	38120001	38170000	2.87846	PI15
6	83320001	83370000	2.87844	UBA6
6	83320001	83370000	2.87844	STAP1
10	59720001	59770000	2.87839	USP50
16	41220001	41270000	2.87817	LOC112441834
16	41220001	41270000	2.87817	VPS13D
22	48100001	48150000	2.87816	LOC112443566
22	48100001	48150000	2.87816	NEK4
22	48100001	48150000	2.87816	ITIH1
5	119780001	119830000	2.87793	ODF3B
5	119780001	119830000	2.87793	SCO2
5	119780001	119830000	2.87793	NCAPH2
5	119780001	119830000	2.87793	LMF2
5	119780001	119830000	2.87793	MIOX
5	119780001	119830000	2.87793	LOC101903087
5	119780001	119830000	2.87793	ADM2
5	119780001	119830000	2.87793	SBF1
15	62400001	62450000	2.87783	ELP4
2	85360001	85410000	2.87773	C2H2orf66
5	55600001	55650000	2.87772	CTDSP2
5	55860001	55910000	2.87769	KIF5A
19	42700001	42750000	2.87756	CNTNAP1
19	42700001	42750000	2.87756	CCR10
19	42700001	42750000	2.87756	PLEKHH3
19	42700001	42750000	2.87756	TUBG2
19	42700001	42750000	2.87756	LOC101906393
25	32820001	32870000	2.87732	GTF2I
9	38840001	38890000	2.87713	LOC784866
7	19600001	19650000	2.87698	HDGFL2
7	19600001	19650000	2.87698	PLIN4
7	19600001	19650000	2.87698	PLIN5
19	27900001	27950000	2.87698	ODF4
12	35660001	35710000	2.87682	XPO4
11	74900001	74950000	2.87679	FAM228B
11	74900001	74950000	2.87679	FAM228A
20	31240001	31290000	2.87664	PAIP1
3	21480001	21530000	2.87657	POLR3C
3	21480001	21530000	2.87657	NUDT17
3	89500001	89550000	2.87655	PRKAA2
16	39400001	39450000	2.87653	DNM3
18	35920001	35970000	2.8762	CDH3
22	43060001	43110000	2.87603	DNASE1L3
22	43060001	43110000	2.87603	LOC112443453
26	23740001	23790000	2.87602	C26H6orf52
21	34300001	34350000	2.87596	CCDC33
21	34300001	34350000	2.87596	CYP11A1
3	51120001	51170000	2.87593	C3H1orf146
3	69060001	69110000	2.87591	ACADM
3	69060001	69110000	2.87591	LOC112446105
3	69060001	69110000	2.87591	LOC112446106
3	69060001	69110000	2.87591	LOC112446107
3	69060001	69110000	2.87591	RABGGTB
19	42600001	42650000	2.87589	MLX
19	42600001	42650000	2.87589	COASY
3	19720001	19770000	2.87579	MINDY1
1	132600001	132650000	2.87577	STAG1
3	99800001	99850000	2.87535	RAD54L
3	99800001	99850000	2.87535	LOC104971814
3	99800001	99850000	2.87535	LRRC41
18	12360001	12410000	2.87528	LOC112442268
18	12360001	12410000	2.87528	FOXL1
10	37740001	37790000	2.87517	ZNF106
10	37740001	37790000	2.87517	CAPN3
14	29080001	29130000	2.87508	MIR124A-2
13	57440001	57490000	2.87507	LOC112449315
13	57440001	57490000	2.87507	LOC101909083
13	57440001	57490000	2.87507	GNAS
13	57440001	57490000	2.87507	LOC112449314
15	29480001	29530000	2.87503	UPK2
15	29480001	29530000	2.87503	BCL9L
15	29480001	29530000	2.87503	CXCR5
1	86120001	86170000	2.87495	TRNAC-ACA
1	86120001	86170000	2.87495	FXR1
12	36520001	36570000	2.87493	RNF17
12	36520001	36570000	2.87493	CENPJ
29	28300001	28350000	2.87492	ROBO3
6	14820001	14870000	2.87454	LOC101906682
6	14820001	14870000	2.87454	PITX2
13	32040001	32090000	2.8745	HACD1
7	20440001	20490000	2.8743	NFIC
2	500001	550000	2.874	OCA2
17	64160001	64210000	2.87359	CORO1C
17	64160001	64210000	2.87359	SSH1
17	54220001	54270000	2.87357	LOC101904098
18	55060001	55110000	2.87356	LOC112442351
11	43280001	43330000	2.87352	BCL11A
4	79240001	79290000	2.87347	INHBA
3	19700001	19750000	2.87344	PRUNE1
3	19700001	19750000	2.87344	TRNAG-CCC
3	19700001	19750000	2.87344	BNIPL
3	19700001	19750000	2.87344	C3H1orf56
5	57760001	57810000	2.87333	LOC526713
5	57760001	57810000	2.87333	LOC506139
29	49580001	49630000	2.87317	LSP1
29	49580001	49630000	2.87317	PRR33
29	49580001	49630000	2.87317	TNNT3
10	73820001	73870000	2.87315	LOC107132877
10	73820001	73870000	2.87315	HIF1A
18	9300001	9350000	2.87314	CDH13
5	56920001	56970000	2.87312	TIMELESS
11	94880001	94930000	2.87294	LOC112448836
11	94880001	94930000	2.87294	DENND1A
10	19040001	19090000	2.87273	SENP8
2	127540001	127590000	2.87258	MACO1
19	43060001	43110000	2.8724	BRCA1
13	11280001	11330000	2.87235	LOC112449357
13	11280001	11330000	2.87235	LOC112441530
13	11280001	11330000	2.87235	LOC112449367
5	30960001	31010000	2.87223	TEX49
12	35640001	35690000	2.872	LOC112449060
19	43140001	43190000	2.87195	LOC100335845
19	43140001	43190000	2.87195	TMEM106A
19	43140001	43190000	2.87195	NBR1
1	116200001	116250000	2.87193	LOC528748
16	5940001	5990000	2.87191	LOC101905630
22	49760001	49810000	2.87176	C22H3orf18
6	17080001	17130000	2.87172	LEF1
8	59220001	59270000	2.87171	PHF24
8	59220001	59270000	2.87171	LOC101902745
3	80440001	80490000	2.8714	JAK1
9	1	50000	2.87136	LOC112448158
9	1	50000	2.87136	LOC112448010
9	1	50000	2.87136	LOC112448114
23	17660001	17710000	2.87136	CAPN11
23	17660001	17710000	2.87136	TMEM63B
1	52100001	52150000	2.87128	BBX
22	43040001	43090000	2.87124	ABHD6
16	55240001	55290000	2.87101	RC3H1
16	55240001	55290000	2.87101	SERPINC1
16	55240001	55290000	2.87101	ZBTB37
5	111840001	111890000	2.87095	MIR2439
17	62460001	62510000	2.87095	GCN1
17	62460001	62510000	2.87095	LOC104974669
17	62460001	62510000	2.87095	RAB35
18	26300001	26350000	2.87084	LOC112442430
18	26300001	26350000	2.87084	LOC112442429
18	26300001	26350000	2.87084	CNOT1
18	26300001	26350000	2.87084	SETD6
22	50920001	50970000	2.87075	NDUFAF3
22	50920001	50970000	2.87075	IMPDH2
22	50920001	50970000	2.87075	QRICH1
13	34280001	34330000	2.87069	ZNF438
3	51000001	51050000	2.87056	RPAP2
[truncated: 874 more rows]

## Sheet: Table S7
Supplementary Data 7. Overlapped genes from θπ and iHS methods.
Gene	Chromosome	annotation
MPLKIP	4	-
MYBPC1	5	meat quality
COMMD3	13	-
BTBD8	3	-
CUBN	13	-
MLLT10	13	-
C22H3orf35	22	immune response (APRG1)
ELP4	15	-
BOLL	2	reproductive function
BUB1B	10	-
ZCCHC10	7	-
KDM6B	19	-
GLDN	10	-
ENO3	19	immune response
BMI1	13	immune response
FAM171A2	19	-
PCYT2	19	-
OR5L1	16	-
CHPT1	19	-
HYAL3	22	UV protection
GOLGA4	22	-
FNDC3B	1	-
LSMEM2	22	-
LYSMD2	10	-
SNRNP27	11	-
KIF3B	13	Motor driving protein
ARMC5	25	-
ESCO1	24	-
IGFBP1	4	immune response
SLC52A2	14	-
RCOR3	16	-
HYAL2	22	immune response, UV protection
DEFB	27	-
ZCCHC7	8	-
RFTN2	2	-
GRN	19	-
BACH2	9	-
FAM204A	26	-
CDK2AP1	17	-
USP44	5	-
RIMS2	14	-
RARA	19	immune response
ARHGAP15	2	immune response
TAOK3	17	-
GP1BA	19	protein binding
ITSN2	11	-
FAM228A	11	-
SPAG6	13	-
HSF1	14	hot shock
LEO1	10	-
PITX2	6	reproductive function
MRC2	19	Skeletal development
GBP4	3	reproductive function
ZNF212	4	-
LHX2	11	-
AMD1	9	-
KIF1C	19	Myelin integrity
NIPBL	20	-
BMPER	4	-
RPF2	9	ribosome production factor
ACAD11	1	-
GJD3	19	-
ZNF592	21	-
DGAT1	14	maintain stable environment
SEMA3B	22	-
ALPK3	21	-
TTC7B	10	-
HOXD10	2	-
BBX	1	-
SYCP3	5	-
HFM1	3	-
VIPR2	4	-
KAT7	19	-
IGFBP3	4	immune response
PFN4	11	-
FOXK2	19	-
PCDHGA2	7	-
KCNT2	16	-
CSPP1	14	-
IFT80	1	-
BARHL2	3	-
DR1	3	-
BMPR2	2	adipocyte development
GTF3C6	9	-
SLC16A10	9	-
NBEAL1	2	-
NR0B2	2	meat quality
SNRPD1	24	-
FBXL6	14	-
SOX6	15	-
HOXD13	2	-
PARP4	12	-
SEC11A	21	-
LMX1B	11	-
BCAR3	3	-
ZDHHC18	2	-
RHBDD1	2	-
MAFG	19	-
GNAI2	22	immune response
TMEM249	14	-
PTPN12	4	-
AFF4	7	-
AHSP	25	-
FAF1	3	-
MCMDC2	14	-
SBNO1	17	-
CYP19A1	10	reproductive function
PIP4K2A	13	-
EPC2	2	-
ARHGAP44	19	-
CNOT6	7	-
HOXD11	2	-
ITGA2B	19	-
MGA	10	-
CAMK4	7	calcium/calmodulin dependent protein kinase
MYBL1	14	reproductive function
ERC2	22	-
TIPARP	1	-
FAM117A	19	-
TMEM88	19	-
SUGCT	4	-
THEMIS2	2	-
PAX6	15	meat quality
FBXW11	20	-
SGK3	14	-
POFUT1	13	-
FLT1	12	reproductive function
METAP2	5	-
TAF7	7	-
CYB5D1	19	-
TNRC6B	5	-
HOXD12	2	-
EHD1	29	maintain balance of ionic concentrations
CDC6	19	-
CDK19	9	-
ZNF282	4	-
NAA38	19	-
HCK	13	reproductive function
NUS1	9	-
IFRD2	22	-
C3H1orf146	3	-
ITGA9	22	-
HYAL1	22	UV protection
NAA80	22	-
TRPA1	14	-
PHTF2	4	-
INCA1	19	-
CYP20A1	2	-
MXD1	11	-
EHBP1	11	-
MOB4	2	-
GLMN	3	-
COX6A2	25	immune response
AHDC1	2	-
GNPTAB	5	-
SLC25A11	19	Carrier protein
SLC4A8	5	-
WASF2	2	-
RXFP2	12	a kind of relaxin
FGD6	5	-
SPATA5L1	10	-
AFG1L	9	-
KIDINS220	11	-
PFN1	19	Embryonic development
DMXL2	10	-
GPATCH8	19	-
NR2C1	5	-
NOTUM	19	-
NEK6	11	-
RANBP17	20	-
SLC5A2	25	immune response, transport and secretion
FAM228B	11	-
PYCR1	19	-
CHD9	18	-
RNF167	19	-
PCDH9	12	-
WDR60	4	-
TP53I3	11	-
DLX4	19	-
HOXD8	2	-
REV3L	9	-
C25H16orf58	25	RUS Family (RUSF1)
EVX2	2	-
PKD2L2	7	-
DTNB	11	-
CEP72	20	-
SRSF11	3	-
MFSD4B	9	-
TMOD2	10	-
SIRT7	19	-
RPA2	2	-
MYADML2	19	-
GATAD2B	3	-
ESYT2	4	-
SCG3	10	-
CAMTA2	19	calmodulin binding transcription activator
MYH10	19	-
AP4E1	10	-
AZIN1	14	maintain stable environment
DENND4B	3	-
CENPJ	12	-
ARSB	10	-
PCDHGB4	7	-
TPPP	20	immune response
ATG2A	29	-
MAPKBP1	10	-
SCRT1	14	-
HSPB11	3	-
ADAMTSL1	8	-
DNAH2	19	-
DNAJC1	13	hot shock
IQCM	17	-
KHDRBS2	23	-
DLX3	19	reproductive function
STAG1	1	-
CDK13	4	-
RAB11FIP2	26	-
NKX2-4	13	-
UGP2	11	-
FAM13B	7	-
ATAD2B	11	-
CRYBG2	2	-
SPAG7	19	-
TGFB1I1	25	-
HOXD9	2	-
ASPSCR1	19	-
SLC9A1	2	immune response
TMOD3	10	-
FZD2	19	-
VPS54	11	-
MYOT	7	-
CD52	2	immune response
SMC4	1	-
RPGRIP1L	18	-
LGSN	2	-
GTSF1	5	-
DNMT3A	11	meat quality
ABHD3	24	-
GLRA3	8	reproductive function
IFITM3	29	immune response
CDH3	18	cadherin
IRS1	2	meat quality
ZNF783	4	-

## Sheet: Table S8
Supplementary Data 8. KEGG PATHWAY and GO Ontology of Hunan cattle candidate genes overlapped by iHS and θπ.
Term	Database	ID	Input number	Background number	P-Value	Corrected P-Value	Enrich_ratio	Input	Hyperlink
Glycosaminoglycan degradation	KEGG PATHWAY	bta00531	4	22	6.07595e-05	0.0131139	0.181818	HYAL3|HYAL2|HYAL1|ARSB	http://www.genome.jp/kegg-bin/show_pathway?bta00531/bta:616562%09red/bta:515397%09red/bta:538401%09red/bta:281838%09red
nucleoplasm	Gene Ontology	GO:0005654	45	1867	2.2401e-10	2.90092e-07	0.0241028	HSF1|FOXK2|GNAI2|ZNF212|HOXD13|PITX2|SRSF11|TNRC6B|DENND4B|MYBL1|SOX6|CDK2AP1|MXD1|HOXD9|RARA|SLC9A1|BACH2|RPF2|CAMK4|MPLKIP|NIPBL|GOLGA4|DLX4|RPGRIP1L|NEK6|DNMT3A|SIRT7|CENPJ|NAA38|EHBP1|MLLT10|BBX|ATG2A|HCK|ARMC5|RAB11FIP2|ASPSCR1|SGK3|MAPKBP1|IRS1|HOXD10|HOXD11|BMPR2|ATAD2B|VPS54	http://amigo.geneontology.org/amigo/term/GO:0005654
positive regulation of transcription by RNA polymerase II	Gene Ontology	GO:0045944	22	872	6.62195e-06	0.00369848	0.0252294	HSF1|FOXK2|PITX2|SIRT7|SOX6|NKX2-4|MAFG|RARA|SLC9A1|KDM6B|DLX4|DLX3|HOXD8|MLLT10|LMX1B|BARHL2|DR1|HYAL2|HOXD13|HOXD10|BMPR2|ATAD2B	http://amigo.geneontology.org/amigo/term/GO:0045944
negative regulation of transcription by RNA polymerase II	Gene Ontology	GO:0000122	18	625	8.56791e-06	0.00369848	0.0288	HSF1|RARA|DNMT3A|HOXD8|HOXD9|DR1|BACH2|BMI1|NIPBL|NR2C1|SCRT1|NR0B2|BBX|DLX4|SIRT7|SOX6|MXD1|FOXK2	http://amigo.geneontology.org/amigo/term/GO:0000122
nucleus	Gene Ontology	GO:0005634	47	2955	1.61932e-05	0.00524256	0.0159052	HSF1|FOXK2|HOXD12|DNAJC1|TPPP|SCRT1|PITX2|SIRT7|RPA2|SOX6|NKX2-4|MAFG|ACAD11|CHD9|USP44|CAMK4|CDC6|KDM6B|DLX4|CNOT6|DLX3|ALPK3|HOXD8|CENPJ|SPAG7|STAG1|MLLT10|EVX2|IGFBP3|NR2C1|TIPARP|NR0B2|MCMDC2|BBX|LMX1B|KIF3B|BARHL2|SNRPD1|PTPN12|MAPKBP1|AZIN1|CDK19|FBXL6|LEO1|PAX6|COMMD3|ATAD2B	http://amigo.geneontology.org/amigo/term/GO:0005634
RNA polymerase II cis-regulatory region sequence-specific DNA binding	Gene Ontology	GO:0000978	16	581	4.59517e-05	0.0119015	0.0275387	RARA|LHX2|DNMT3A|FOXK2|ZNF212|BMI1|HOXD13|DLX4|NR2C1|MXD1|KDM6B|PITX2|MAFG|SOX6|NKX2-4|DLX3	http://amigo.geneontology.org/amigo/term/GO:0000978
cellular response to UV-B	Gene Ontology	GO:0071493	3	8	8.96222e-05	0.0145076	0.375	HYAL3|HYAL2|HYAL1	http://amigo.geneontology.org/amigo/term/GO:0071493
hyaluronan catabolic process	Gene Ontology	GO:0030214	3	8	8.96222e-05	0.0145076	0.375	HYAL3|HYAL2|HYAL1	http://amigo.geneontology.org/amigo/term/GO:0030214
hyalurononglucosaminidase activity	Gene Ontology	GO:0004415	3	9	0.000118761	0.0170884	0.333333	HYAL3|HYAL2|HYAL1	http://amigo.geneontology.org/amigo/term/GO:0004415
cartilage development	Gene Ontology	GO:0051216	4	36	0.000338983	0.0399628	0.111111	HYAL3|HYAL2|HYAL1|SOX6	http://amigo.geneontology.org/amigo/term/GO:0051216
regulation of transcription by RNA polymerase II	Gene Ontology	GO:0006357	14	557	0.000339452	0.0399628	0.0251346	TAF7|BARHL2|PAX6|ZNF212|HOXD12|EPC2|EVX2|RCOR3|NR2C1|DLX4|HOXD11|ELP4|NKX2-4|DLX3	http://amigo.geneontology.org/amigo/term/GO:0006357
response to antibiotic	Gene Ontology	GO:0046677	3	15	0.000424509	0.0458116	0.2	HYAL3|HYAL2|HYAL1	http://amigo.geneontology.org/amigo/term/GO:0046677
sequence-specific DNA binding	Gene Ontology	GO:0043565	8	208	0.000481917	0.0474142	0.0384615	HSF1|DLX4|PITX2|KDM6B|GATAD2B|DLX3|NKX2-4|MAFG	http://amigo.geneontology.org/amigo/term/GO:0043565
ATP binding	Gene Ontology	GO:0005524	23	1275	0.000573038	0.0474142	0.0180392	MYH10|EHD1|BUB1B|CAMK4|FLT1|NEK6|CDK19|CHD9|CDK13|SMC4|HFM1|AFG1L|PIP4K2A|ALPK3|SPATA5L1|HCK|KIF3B|TAOK3|DNAH2|SGK3|KIF1C|BMPR2|ATAD2B	http://amigo.geneontology.org/amigo/term/GO:0005524
DNA replication origin binding	Gene Ontology	GO:0003688	3	17	0.000585813	0.0474142	0.176471	CDC6|MCMDC2|KAT7	http://amigo.geneontology.org/amigo/term/GO:0003688
cardiac muscle cell differentiation	Gene Ontology	GO:0055007	3	17	0.000585813	0.0474142	0.176471	SOX6|SLC9A1|KDM6B	http://amigo.geneontology.org/amigo/term/GO:0055007
DNA-binding transcription repressor activity, RNA polymerase II-specific	Gene Ontology	GO:0001227	8	218	0.00064868	0.0494141	0.0366972	HOXD9|BACH2|NR2C1|SCRT1|DLX4|SOX6|MXD1|FOXK2	http://amigo.geneontology.org/amigo/term/GO:0001227

## Sheet: Table S9
Supplementary Data 9. Overview of the information in Introgression analysis.
Sample ID	Species	Region	Mapping_rate	Mean depth（X）	Accession number
buffalo01	Bubalus bubalis	China	0.9849	19.8555	PRJNA547460
buffalo02	Bubalus bubalis	China	0.9829	18.6192	PRJNA547460
Bison01	Bison bison	America	0.9975	30.2334	PRJNA325061
Bison02	Bison bison	America	0.977	7.8898	PRJNA321590
Wisent02	Bison bonasus	Poland	0.9863	45.3	PRJNA321590
Wisent01	Bison bonasus	Poland	0.9935	77.023	PRJNA321590
banteng08	Bos javanicus	Indonesia	0.9787	8.9891	PRJNA325061
banteng09	Bos javanicus	Indonesia	0.9877	12.5957	PRJNA325061
gaur04	Bos gaurus	Europe	0.992	37.0074	PRJEB31621
gaur_ypr115	Bos gaurus	China	0.9934	19.2992	PRJNA427536

## Sheet: Table S10
Supplementary Data 10. Overview of the sampling information and sequencing statistics in Patrtnal analysis.
Sample ID	Group	Y_depth	Haplotype	Data source
CL1A	the Southeastern	5.44084	Y3A3	this study
CL2A	the Southeastern	5.25154	Y3A3	this study
CL3A	the Southeastern	5.34738	Y3A3	this study
CL4A	the Southeastern	5.31299	Y3A3	this study
CL5A	the Southeastern	5.86376	Y2A	this study
CL6A	the Southeastern	5.36401	Y3A3	this study
CL7A	the Southeastern	5.321	Y3A3	this study
CL8A	the Southeastern	5.35428	Y3A3	this study
CL9A	the Southeastern	5.13984	Y3A3	this study
HN-S721	the Western	6.52991	Y3B2	this study
HN-S722	the Western	6.50961	Y3A3	this study
HN-S723	the Western	5.16764	Y1	this study
HN-S724	the Western	6.45879	Y3B2	this study
HN-S25	the Western	6.1247	Y3B2	this study
HN-S26	the Western	6.64396	Y3B2	this study
HN-S28	the Western	6.58742	Y3A3	this study
HN-S29	the Western	6.62606	Y3B2	this study
HN-S30	the Western	6.18806	Y3A3	this study
HN-S31	the Western	6.54103	Y3A3	this study
XX50	the Western	5.75166	Y3B2	this study
XX61	the Western	5.90622	Y3B2	this study
XX62	the Western	5.95264	Y3A3	this study
XX68	the Western	5.77246	Y3A3	this study
XX69	the Western	5.90746	Y3A3	this study
XNH7	the Southern	5.05532	Y3A3	this study
XNH8	the Southern	6.0118	Y3A3	this study
XNH9	the Southern	6.05875	Y3A3	this study
XNL5	the Southern	6.14457	Y3A3	this study
XNL7	the Southern	6.18369	Y3A3	this study
XNR1	the Southern	6.31742	Y3A3	this study
XNR2	the Southern	5.75896	Y3A3	this study
XNR3	the Southern	6.46653	Y3A3	this study
XNR5	the Southern	6.45636	Y3A3	this study
XNR6	the Southern	6.27656	Y3A3	this study
XNR7	the Southern	7.17156	Y3A3	this study
XNR8	the Southern	6.5429	Y3A3	this study
XNY7	the Southern	6.56133	Y2A	this study
HN-S32	the Central	6.36663	Y2A	this study
HN-S33	the Central	6.42323	Y3A3	this study
HN-S34	the Central	6.19467	Y3B2	this study
HN-S35	the Central	5.75482	Y3B2	this study
HN-S36	the Central	5.84515	Y3B2	this study
HN-S37	the Central	6.13013	Y3A3	this study
HN-S38	the Central	5.70816	Y3B2	this study
AC1M	Pakisitan, South Asia	5.65	Y3A1	PRJNA658727
B5	Sri Lanka, South Asia	4.87	Y3B1	PRJNA658727
I335	Pakisitan, South Asia	5.47	Y3B4	PRJNA658727
HSK1	Northwest China, East Asia	6.26	Y2A	PRJNA379859
JXJJ3	South China, East Asia	4.52	Y3A3	PRJNA379859
SA9	Pakisitan, South Asia	5.62	Y3B3	PRJNA658727
SRR1365144	United Kingdom, Europe	7.56	Y1	PRJNA176557
SRR934415	Korea, Northeast Asia	6.55	Y2B	PRJNA210519
GofS2	Ethiopia, Africa	6.32	Y3A2	PRJNA658727
MD23	Burma, Southeast Asia	5.9	Y3B2	PRJNA658727

[truncated: 3 more sheets: Table S11, Table S12, Table S13]
